# Supplementary material for: INSIG1 parallel substitution drives lipid/sterol metabolic plasticity mediating desert adaptation in ungulates
Source: Commun Biol. 2026 Jan 12;9:245. doi: 10.1038/s42003-026-09523-z (PMC12905343; doi:10.1038/s42003-026-09523-z)
Supplement: Supplementary file 3 — Supplementary Data 1-24 [file 42003_2026_9523_MOESM3_ESM.xlsx]

## Sheet: ST_INDEX
Data	TITLE
Supplementary Data Index
Supplementary Data 1	De novo genome assessment.
Supplementary Data 2	State of 18,430 ancestral placental mammal in Camelidae.
Supplementary Data 3	Genome statistics for 22 ungulates used in this manuscript.
Supplementary Data 4	The convergent positively selected genes (CPSGs) detected among Camelus and Hippotraginae lineages.
Supplementary Data 5	The convergent GO terms of convergent positively selected genes between Camelus and Hippotraginae
Supplementary Data 6	The convergent gene with parallel amino acid substitutions at conserved sites detected by PCOC, Conv_cal and CSUBST method with a series of standard in 25 pairwise comparison and 7 control groups
Supplementary Data 7	The positive selected sites of convergent genes calculated by MEME
Supplementary Data 8	The GO terms of convergent amino acid substitution genes among Camelus and Hippotraginae
Supplementary Data 9	The GO terms of convergent amino acid substitution genes among control groups
Supplementary Data 10	Untargeted metabolome data from camel serum
Supplementary Data 11	Untargeted metabolome data from mouse serum
Supplementary Data 12	Expression of INSIG1 and NPC1L1 in camels, cattle, and humans (FPKM)
Supplementary Data 13	Co-Immunoprecipitation Antibody Information
Supplementary Data 14	Relative ORO staining levels in the same groups showed increased neutral-lipid accumulation in cells expressing INSIG1(H150R) compared to wild-type INSIG1
Supplementary Data 15	Relative DiI-LDL fluorescence levels were quantified in HepG2 cells transfected with empty vector (Con), INSIG1, or INSIG1(H150R)
Supplementary Data 16	cholesterol and triglyceride concentrations in serum and liver of mutant and wild-type male mice after fasting for 14 hours
Supplementary Data 17	The differentially expressed genes in liver and visceral fat of wildtype and male genome editing mice
Supplementary Data 18	RT-qPCR quantitative results
Supplementary Data 19	The sequence of primers used for qPCR
Supplementary Data 16	cholesterol and triglyceride concentrations in serum and liver of mutant and wild-type mice after fasting for 14 hours
Supplementary Data 20	Untargeted metabolome data of liver from wildtype and genome editing mouse
Supplementary Data 21	Bactrian transcriptome data for transcriptional annotation
Supplementary Data 22	Relative mRNA expression of INSIG1
Supplementary Data 23	The transcriptome sequencing data of the male edited mice
Supplementary Data 24	Plasmid construction information

## Sheet: Supplementary Data 1
Supplementary Data 1 De novo genome assessment.
Scaffold	Wild Bactrian camel	Arabian camel	Bactrian camel	de novo
N0	122453268	124715342	46538883	164120332
N10	121270977	123797624	19607279	149680253
N20	102155050	120724560	16165641	118545724
N30	94313465	97468828	13872274	105728113
N40	78620977	81230863	11315732	99165517
N50	76025729	70369702	8812066	79915242
N60	68617425	68281056	6903358	71079562
N70	49638757	52130679	4942766	60221085
N80	33771694	31123794	3491600	38068993
N90	27488461	24767672	1821536	30245471
N100	224	245	200	14149

## Sheet: Supplementary Data 2
Supplementary Data 2. State of 18,430 ancestral placental mammal in Camelidae.
genome	intact genes	genes with inactivating mutations	genes with missing sequence
De novo genome	17632	689	109
Camelus bactrianus	13498	2178	2754
Camelus dromedarius	16472	1766	192
Camelus ferus	16296	1888	246
Lama glama llama	15611	1000	1819
Lama glama chaku_ llama	16582	899	949
Lama guanicoe cacsilensis guanaco	17226	901	303
Vicugna pacos alpaca	13133	1415	3882
Vicugna pacos alpaca (vicPac2)	13181	1618	3631
Vicugna pacos huacaya alpaca	15756	964	1710
Vicugna vicugna mensalis vicugna	17246	838	346

## Sheet: Supplementary Data 3
Supplementary Data 3. Genome statistics for 22 ungulates used in this manuscript.
Common name	Species name	Genbank accession
horse	Equus caballus	GCA_002863925.1
alpaca	Vicugna pacos	GCA_000164845.5
llama	Lama glama	GCA_013239585.1
Arabian Camel	Camelus dromedarius	GCA_000803125.3
wild Bactrian camel	Camelus ferus	GCA_009834535.1
Bactrian Camel	Camelus bactrianus	GCA_000767855.
pig	Sus scrofa	GCA_000003025.6
Hippopotamus	Hippopotamus amphibius	GCA_030028045.1
Blue Whale	Balaenoptera musculus	GCA_009873245.3
Pronghorn	Antilocapra americana	GCA_007570785.1
Giraffe	Giraffa camelopardalis	GCA_017591445.1
Pere David's deer	Elaphurus davidianus	GCA_021018665.1
Reindeer	Rangifer tarandus	GCA_949782905.1
Sitatunga	Tragelaphus spekii	GCA_006411015.1
Cattle	Bos taurus	GCA_002263795.3
Impala	Aepyceros melampus	GCA_006408695.1
Lechwe	Kobus leche	GCA_014926565.1
Waterbuck	Kobus ellipsiprymnus	GCA_006410655.1
Addax nasomaculatus	Addax nasomaculatus	GCA_019593525.1
Gemsbok	Oryx gazella	GCA_003945745.1
Scimitar-horned oryx	Oryx dammah	GCA_014754425.2
Sheep	Ovis aries	GCA_016772045.1

## Sheet: Supplementary Data 4
Supplementary Data 4 The convergent positively selected genes (CPSGs) detected among Camelus and Hippotraginae lineages.
cattle gene name	human gene name	P(foreground)	P(background)	P(difference between foreground and background)	Adjudted P(foreground)	Adjudted P(background)	Adjudted P(difference between foreground and background)
BHLHA9	BHLHA9	0	0.0316	0.0017	0	0.154001	0.0272763
LOC112448773	#N/A	0	0.0148	0	0	0.0818842	0
MCUR1	MCUR1	0	0.2032	0.0001	0	0.5	0.00223882
LOC112449091	#N/A	0	0.4765	0.002	0	0.5	0.0313659
SORCS2	SORCS2	0	0.0869	0	0	0.349808	0
PAPPA	PAPPA	0	0.0667	0	0	0.285873	0
LOC112446802	H2BC12	0	0.3355	0.0002	0	0.5	0.00420672
SH3PXD2B	SH3PXD2B	0	0.5	0	0	0.5	0
CALHM6	CALHM6	0.0001	0.2912	0.001	0.000699162	0.5	0.0171674
ALPK2	ALPK2	0	0.5	0.001	0	0.5	0.0171674
SPADH1	LOC112577516	0	0.0844	0	0	0.34261	0
APCS	APCS	0	0.2641	0.0023	0	0.5	0.0354489
GCSAM	GCSAM	0.0009	0.3836	0.0021	0.00541254	0.5	0.0326884
DPH3	DPH3	0	0.0393	0.0007	0	0.184417	0.0126414
ZAR1	ZAR1	0	0.3093	0.0033	0	0.5	0.0486449
CRYBG3	CRYBG3	0	0.0166	0.0001	0	0.0902472	0.00223882
ANKRD13C	ANKRD13C	0	0.4635	0.0007	0	0.5	0.0126414
MAGEF1	MAGEF1	0	0.4918	0.0002	0	0.5	0.00420672
LOC510536	C10orf88	0	0.5	0.0003	0	0.5	0.00602648
HSD11B1	HSD11B1	0.0012	0.4321	0.0026	0.00701448	0.5	0.0394891
LOC504861	SLC7A3	0	0.4019	0	0	0.5	0
COL5A1	COL5A1	0	0.5	0	0	0.5	0
NUDT19	NUDT19	0	0.2882	0	0	0.5	0
ANKRD53	ANKRD53	0	0.2353	0.0001	0	0.5	0.00223882
ZNF831	ZNF831	0	0.0974	0	0	0.382719	0
PAEP	PAEP	0	0.1803	0	0	0.5	0
GTSE1	GTSE1	0	0.1042	0.0023	0	0.40336	0.0354489
CLIC6	CLIC6	0	0.0713	0	0	0.300141	0
FRRS1L	FRRS1L	0	0.4401	0	0	0.5	0
SAPCD2	SAPCD2	0	0.5	0	0	0.5	0
LOC101905136	#N/A	0	0.0092	0	0	0.0542848	0
ZNF792	ZNF792	0	0.012	0.0004	0	0.0683258	0.00779751
C5H12orf56	C12orf56	0	0.5	0	0	0.5	0
TMPO	TMPO	0	0.5	0	0	0.5	0
ANKRD60	ANKRD60	0	0.219	0	0	0.5	0
TDRD6	TDRD6	0	0.0355	0.0006	0	0.169509	0.0110752
LOC100301263	NLRP7	0	0.5	0	0	0.5	0
LOC787057	ZNF415	0.0001	0.1747	0.0025	0.000699162	0.5	0.038109
GAK	GAK	0	0.0168	0.0004	0	0.0911365	0.00779751
TAP1	TAP1	0	0.2463	0.001	0	0.5	0.0171674
M1AP	M1AP	0	0.5	0.0005	0	0.5	0.00948106
GP9	GP9	0	0.5	0	0	0.5	0
CCDC170	CCDC170	0	0.5	0	0	0.5	0
AVEN	AVEN	0	0.5	0	0	0.5	0
CRTAM	CRTAM	0.0003	0.5	0.0002	0.00196365	0.5	0.00420672
BUD13	BUD13	0	0.5	0.0015	0	0.5	0.0243799
LRRN4	LRRN4	0	0.5	0	0	0.5	0
IRAK3	IRAK3	0	0.17	0	0	0.5	0
ANKRD65	ANKRD65	0	0.3754	0	0	0.5	0
LOC782688	SET	0.0019	0.5	0.0004	0.0106154	0.5	0.00779751
EGFL7	EGFL7	0	0.2704	0.0013	0	0.5	0.0214072
SECISBP2	SECISBP2	0	0.5	0.003	0	0.5	0.0446433
CEP162	CEP162	0	0.0398	0.0001	0	0.186414	0.00223882
DNLZ	DNLZ	0	0.5	0.0002	0	0.5	0.00420672
MBP	MBP	0	0.0299	0	0	0.14663	0
PARP12	PARP12	0	0.5	0	0	0.5	0
NEURL1B	NEURL1B	0	0.5	0	0	0.5	0
SLC2A4RG	SLC2A4RG	0	0.0166	0	0	0.0902472	0
LOC529823	C2CD4A	0	0.5	0	0	0.5	0
ASMTL	ASMTL	0	0.5	0	0	0.5	0
EGLN1	EGLN1	0	0.0088	0.0002	0	0.0522696	0.00420672
MAP3K1	MAP3K1	0	0.0869	0	0	0.349808	0
CYP21	CYP21A2	0	0.072	0	0	0.302376	0
FADD	FADD	0	0.5	0	0	0.5	0
TFAP2A	TFAP2A	0	0.5	0.0001	0	0.5	0.00223882
TERT	TERT	0.0002	0.5	0.0002	0.00134642	0.5	0.00420672
ZFAND1	ZFAND1	0	0.5	0.0001	0	0.5	0.00223882
SPAG1	SPAG1	0	0.017	0	0	0.0921416	0
FAM162B	FAM162B	0.0001	0.5	0.0008	0.000699162	0.5	0.0141612
GDF6	GDF6	0	0.0403	0.0008	0	0.188333	0.0141612
ECI2	ECI2	0	0.2266	0	0	0.5	0
LRRC6	DNAAF11	0	0.5	0.0001	0	0.5	0.00223882
ABI3BP	ABI3BP	0	0.0689	0.001	0	0.292696	0.0171674
GAB3	GAB3	0	0.283	0	0	0.5	0
CYS1	CYS1	0	0.1279	0.0002	0	0.475682	0.00420672
CST3	CST3	0	0.4926	0.001	0	0.5	0.0171674
GPLD1	GPLD1	0.0001	0.5	0.0008	0.000699162	0.5	0.0141612
C4H7orf57	C7orf57	0	0.5	0.0029	0	0.5	0.0434133
WIPF3	WIPF3	0	0.0565	0.0012	0	0.2503	0.0200507
LOC112446637	TMDD1	0	0.4716	0.0016	0	0.5	0.0258041
SCYL3	SCYL3	0	0.407	0.0001	0	0.5	0.00223882
KIAA1211L	CRACDL	0	0.5	0	0	0.5	0
BFSP1	BFSP1	0	0.0228	0.0003	0	0.117715	0.00602648
NYX	NYX	0	0.5	0	0	0.5	0
ZNF775	ZNF775	0	0.0233	0.0002	0	0.119753	0.00420672
DIAPH2	DIAPH2	0	0.4488	0.0005	0	0.5	0.00948106
C28H1orf198	C1orf198	0	0.5	0.0001	0	0.5	0.00223882
CRLS1	CRLS1	0	0.0995	0.0033	0	0.388531	0.0486449
PROK2	PROK2	0	0.5	0	0	0.5	0
LOC100297056	CTU1	0	0.0149	0	0	0.0822919	0
MVB12B	MVB12B	0	0.2349	0	0	0.5	0
TMEM131L	TMEM131L	0	0.4204	0	0	0.5	0
YY1	YY1	0	0.1099	0	0	0.421255	0
ZNF605	ZNF605	0	0.0688	0.0016	0	0.29247	0.0258041
HLCS	HLCS	0	0.1325	0	0	0.488291	0
YBX3	YBX3	0	0.0615	0.0004	0	0.268272	0.00779751
FAM69C	DIPK1C	0	0.3517	0	0	0.5	0
DUSP16	DUSP16	0	0.5	0	0	0.5	0
VPS9D1	VPS9D1	0	0.5	0.0005	0	0.5	0.00948106
ARHGAP23	ARHGAP23	0	0.4925	0	0	0.5	0
ASB18	ASB18	0	0.3968	0	0	0.5	0
ARHGAP29	ARHGAP29	0	0.5	0.0002	0	0.5	0.00420672
PDE8A	PDE8A	0	0.5	0	0	0.5	0
SLC35D2	SLC35D2	0	0.5	0	0	0.5	0
GSC2	GSC2	0	0.1301	0	0	0.481517	0
GJD4	GJD4	0	0.5	0	0	0.5	0
TMEM64	TMEM64	0	0.5	0	0	0.5	0
SNX19	SNX19	0	0.5	0.0023	0	0.5	0.0354489
DONSON	DONSON	0	0.5	0	0	0.5	0
TEAD4	TEAD4	0	0.4555	0	0	0.5	0
ZNF511	ZNF511	0	0.5	0	0	0.5	0
RNF169	RNF169	0	0.5	0.0003	0	0.5	0.00602648
SIRT1	SIRT1	0	0.5	0	0	0.5	0
ARHGAP27	ARHGAP27	0	0.0206	0	0	0.108232	0
NAT8L	NAT8L	0	0.2514	0	0	0.5	0
BAIAP2L2	BAIAP2L2	0	0.0346	0	0	0.166035	0
MDN1	MDN1	0	0.5	0	0	0.5	0
DCP1B	DCP1B	0	0.4707	0	0	0.5	0
MORC4	MORC4	0	0.5	0	0	0.5	0
DACT1	DACT1	0	0.5	0	0	0.5	0
YRDC	YRDC	0	0.5	0	0	0.5	0
MRE11	MRE11	0	0.5	0.0002	0	0.5	0.00420672
ZBTB42	ZBTB42	0	0.4125	0	0	0.5	0
ABHD12	ABHD12	0	0.3691	0	0	0.5	0
SMAD7	SMAD7	0	0.157	0	0	0.5	0
CRB2	CRB2	0	0.2838	0	0	0.5	0
PPP1R12B	PPP1R12B	0	0.4964	0.0017	0	0.5	0.0272763
TPO	TPO	0	0.2698	0.0005	0	0.5	0.00948106
RAVER2	RAVER2	0	0.5	0	0	0.5	0
C11H2orf68	C2orf68	0	0.5	0.0023	0	0.5	0.0354489
BEND7	BEND7	0	0.5	0.0004	0	0.5	0.00779751
CASD1	CASD1	0	0.5	0	0	0.5	0
C2CD2	C2CD2	0	0.5	0	0	0.5	0
ARSE	ARSL	0	0.1369	0	0	0.5	0
HABP4	HABP4	0	0.5	0.0004	0	0.5	0.00779751
EPHX4	EPHX4	0	0.5	0	0	0.5	0
NPDC1	NPDC1	0	0.5	0	0	0.5	0
ADAMTS13	ADAMTS13	0	0.5	0	0	0.5	0
RSAD2	RSAD2	0	0.3814	0	0	0.5	0
LEMD3	LEMD3	0	0.5	0.0001	0	0.5	0.00223882
ECHDC3	ECHDC3	0	0.5	0	0	0.5	0
FAM83F	FAM83F	0	0.5	0.0009	0	0.5	0.0157531
PALLD	PALLD	0.0008	0.2866	0.0008	0.00486965	0.5	0.0141612
TDG	TDG	0	0.5	0.0008	0	0.5	0.0141612
MARCKS	MARCKS	0	0.5	0	0	0.5	0
ACAD9	ACAD9	0	0.027	0.0001	0	0.135	0.00223882
ZPBP	ZPBP	0	0.5	0	0	0.5	0
EVX1	EVX1	0	0.5	0.0015	0	0.5	0.0243799
PDZRN4	PDZRN4	0	0.5	0	0	0.5	0
NSMCE4A	NSMCE4A	0	0.5	0	0	0.5	0
TPGS2	TPGS2	0	0.5	0.0013	0	0.5	0.0214072
SLC35A3	SLC35A3	0.0005	0.0128	0.0003	0.00316355	0.0722236	0.00602648
TSEN15	TSEN15	0.0007	0.5	0.0011	0.00431977	0.5	0.0186286
RTN4RL2	RTN4RL2	0	0.5	0	0	0.5	0
IER5L	IER5L	0	0.5	0.0018	0	0.5	0.0286239
LEMD2	LEMD2	0	0.5	0	0	0.5	0
CHST13	CHST13	0	0.0252	0	0	0.127942	0
VSTM2B	VSTM2B	0	0.4115	0.0004	0	0.5	0.00779751
TTPA	TTPA	0	0.5	0	0	0.5	0
CHADL	CHADL	0	0.3201	0.0003	0	0.5	0.00602648
RNPEP	RNPEP	0	0.5	0	0	0.5	0
ABCB10	ABCB10	0	0.5	0	0	0.5	0
SH2B3	SH2B3	0	0.0277	0	0	0.137839	0
MAPK14	MAPK14	0	0.5	0	0	0.5	0
TDRD3	TDRD3	0	0.5	0.0021	0	0.5	0.0326884
MOV10L1	MOV10L1	0	0.5	0.0003	0	0.5	0.00602648
DPYD	DPYD	0	0.1682	0.0013	0	0.5	0.0214072
DRD4	DRD4	0.0002	0.5	0	0.00134642	0.5	0
PTGDR2	PTGDR2	0	0.4457	0	0	0.5	0
PHETA1	PHETA1	0.0001	0.5	0	0.000699162	0.5	0
RBMXL2	RBMXL2	0	0.5	0	0	0.5	0
NET1	NET1	0	0.0103	0	0	0.0597887	0
C13H20orf194	DNAAF9	0	0.4126	0	0	0.5	0
HOXA4	HOXA4	0	0.5	0	0	0.5	0
TCFL5	TCFL5	0	0.5	0	0	0.5	0
MYCL	MYCL	0	0.5	0.0028	0	0.5	0.0421685
ZNF276	ZNF276	0	0.5	0	0	0.5	0
SOWAHC	SOWAHC	0	0.5	0	0	0.5	0
NANOS1	NANOS1	0	0.1169	0	0	0.442664	0
STK17A	STK17A	0	0.2676	0	0	0.5	0
HACD1	HACD1	0	0.3794	0	0	0.5	0
NKD2	NKD2	0	0.5	0	0	0.5	0
FIZ1	FIZ1	0	0.5	0	0	0.5	0
PPP1R14A	PPP1R14A	0	0.5	0	0	0.5	0
GLT1D1	GLT1D1	0	0.5	0	0	0.5	0
CPOX	CPOX	0	0.5	0	0	0.5	0
GALNT12	GALNT12	0	0.3773	0	0	0.5	0
GPR182	GPR182	0	0.5	0.0025	0	0.5	0.038109
CRTC2	CRTC2	0	0.5	0.0034	0	0.5	0.0498255
FBRSL1	FBRSL1	0	0.4788	0	0	0.5	0
GPR62	GPR62	0	0.5	0	0	0.5	0
PDSS1	PDSS1	0	0.0178	0.0019	0	0.0956492	0.0300234
TDRD9	TDRD9	0	0.5	0	0	0.5	0
KLF14	KLF14	0	0.2042	0	0	0.5	0
CKAP4	CKAP4	0	0.0746	0	0	0.310379	0
PLCB2	PLCB2	0	0.2422	0	0	0.5	0
HJV	HJV	0	0.5	0	0	0.5	0
WFDC1	WFDC1	0	0.5	0	0	0.5	0
TET3	TET3	0	0.5	0.0001	0	0.5	0.00223882
VPS37B	VPS37B	0	0.0347	0	0	0.166451	0
B4GALNT3	B4GALNT3	0	0.5	0	0	0.5	0
SEPT10	SEPTIN10	0	0.0838	0.0015	0	0.340727	0.0243799
DUSP22	DUSP22	0	0.5	0	0	0.5	0
ZDHHC20	ZDHHC20	0	0.5	0	0	0.5	0
BHLHE41	BHLHE41	0	0.0155	0	0	0.0851547	0
RB1CC1	RB1CC1	0	0.5	0	0	0.5	0
EPC1	EPC1	0	0.5	0	0	0.5	0
DGKQ	DGKQ	0	0.5	0.0019	0	0.5	0.0300234
SLC15A4	SLC15A4	0	0.4343	0	0	0.5	0
IKZF1	IKZF1	0	0.5	0	0	0.5	0
CCDC61	CCDC61	0	0.5	0.0009	0	0.5	0.0157531
RIN2	RIN2	0	0.4974	0.0018	0	0.5	0.0286239
LRIG3	LRIG3	0	0.1922	0	0	0.5	0
SPIRE1	SPIRE1	0	0.5	0	0	0.5	0
CABLES1	CABLES1	0	0.5	0.0008	0	0.5	0.0141612
FAM155B	NALF2	0	0.0282	0	0	0.139882	0
NRG3	NRG3	0	0.5	0	0	0.5	0
SELENOO	SELENOO	0	0.0256	0	0	0.1295	0
ABTB1	ABTB1	0	0.5	0	0	0.5	0
TMEM132D	TMEM132D	0	0.2594	0.0002	0	0.5	0.00420672
OCRL	OCRL	0	0.5	0	0	0.5	0
IRX3	IRX3	0	0.3006	0.0002	0	0.5	0.00420672
MAP7D1	MAP7D1	0	0.5	0	0	0.5	0
PAX2	PAX2	0.0001	0.1039	0.0004	0.000699162	0.402572	0.00779751
ZFYVE21	ZFYVE21	0	0.5	0.0006	0	0.5	0.0110752
CRTC3	CRTC3	0	0.5	0.0003	0	0.5	0.00602648
MYT1L	MYT1L	0	0.4968	0	0	0.5	0
GALR3	GALR3	0	0.3279	0	0	0.5	0
RALGAPA2	RALGAPA2	0	0.5	0.0006	0	0.5	0.0110752
IGFBP3	IGFBP3	0	0.01	0	0	0.058345	0
NECAB2	NECAB2	0	0.5	0	0	0.5	0
FAM101A	RFLNA	0	0.5	0.0002	0	0.5	0.00420672
RNF215	RNF215	0	0.5	0	0	0.5	0
LANCL2	LANCL2	0.0005	0.3975	0	0.00316355	0.5	0
TIAM2	TIAM2	0	0.0103	0	0	0.0597887	0
LAMA5	LAMA5	0	0.1931	0.0025	0	0.5	0.038109
ZBED1	ZBED1	0	0.5	0.0015	0	0.5	0.0243799
ME1	ME1	0	0.5	0	0	0.5	0
MTCL1	MTCL1	0	0.5	0.001	0	0.5	0.0171674
BRF1	BRF1	0	0.252	0.0007	0	0.5	0.0126414
PPP1R12C	PPP1R12C	0	0.0845	0	0	0.342793	0
OTUD1	OTUD1	0	0.5	0	0	0.5	0
LTBP1	LTBP1	0	0.5	0	0	0.5	0
NUDT14	NUDT14	0	0.5	0	0	0.5	0
ATP10A	ATP10A	0	0.0244	0	0	0.124792	0
BOP1	BOP1	0	0.1455	0	0	0.5	0
PDCD7	PDCD7	0	0.1911	0	0	0.5	0
FGF23	FGF23	0	0.5	0.0001	0	0.5	0.00223882
VWA1	VWA1	0	0.5	0	0	0.5	0
EIF2AK4	EIF2AK4	0	0.5	0	0	0.5	0
TTYH1	TTYH1	0.0015	0.5	0.0003	0.00857192	0.5	0.00602648
KDM7A	KDM7A	0	0.5	0	0	0.5	0
AKAP17A	AKAP17A	0	0.4519	0	0	0.5	0
C23H6orf106	ILRUN	0.0001	0.5	0.0003	0.000699162	0.5	0.00602648
JPH1	JPH1	0	0.4534	0.0033	0	0.5	0.0486449
MAFF	MAFF	0.0058	0.5	0.0003	0.0293874	0.5	0.00602648
HDHD5	HDHD5	0	0.0521	0	0	0.233955	0
IRF2BP2	IRF2BP2	0	0.5	0.0002	0	0.5	0.00420672
MMP11	MMP11	0	0.0981	0.0005	0	0.384625	0.00948106
PTGER4	PTGER4	0	0.5	0.0013	0	0.5	0.0214072
TCF7L2	TCF7L2	0	0.0524	0	0	0.235217	0
MXI1	MXI1	0	0.5	0	0	0.5	0
FAM189A1	FAM189A1	0	0.5	0	0	0.5	0
LPCAT4	LPCAT4	0	0.5	0.0013	0	0.5	0.0214072
SEMA4D	SEMA4D	0.0015	0.5	0.0005	0.00857192	0.5	0.00948106
GRK3	GRK3	0	0.0142	0	0	0.0789836	0
CLDN10	CLDN10	0	0.5	0.0003	0	0.5	0.00602648
TMEM132C	TMEM132C	0	0.4955	0	0	0.5	0
CNNM3	CNNM3	0	0.5	0	0	0.5	0
PLEKHG5	PLEKHG5	0	0.451	0	0	0.5	0
TNFSF11	TNFSF11	0	0.5	0.0003	0	0.5	0.00602648
PXN	PXN	0	0.1298	0.0028	0	0.480748	0.0421685
IRX1	IRX1	0	0.2542	0	0	0.5	0
MLXIP	MLXIP	0	0.5	0	0	0.5	0
ANO10	ANO10	0	0.5	0.0003	0	0.5	0.00602648
TCF20	TCF20	0	0.5	0	0	0.5	0
CERK	CERK	0	0.3017	0	0	0.5	0
HHIPL1	HHIPL1	0	0.0092	0	0	0.0542848	0
SLC22A3	SLC22A3	0	0.5	0	0	0.5	0
GXYLT1	GXYLT1	0	0.5	0	0	0.5	0
TYRO3	TYRO3	0	0.5	0.0017	0	0.5	0.0272763
GUCY1A2	GUCY1A2	0	0.5	0	0	0.5	0
MYCN	MYCN	0	0.5	0	0	0.5	0
MYPOP	MYPOP	0	0.5	0	0	0.5	0
RAX	RAX	0	0.5	0	0	0.5	0
RAPGEF5	RAPGEF5	0	0.0406	0	0	0.189522	0
GPR153	GPR153	0	0.5	0	0	0.5	0
PAPD5	TENT4B	0	0.5	0.0001	0	0.5	0.00223882
VAPB	VAPB	0.004	0.0108	0.0032	0.0208932	0.0622866	0.0473381
ATP2B4	ATP2B4	0	0.5	0	0	0.5	0
PARD3	PARD3	0	0.5	0	0	0.5	0
KCNQ3	KCNQ3	0	0.5	0.0006	0	0.5	0.0110752
ATXN10	ATXN10	0	0.1852	0	0	0.5	0
RRAGC	RRAGC	0	0.207	0	0	0.5	0
TEAD1	TEAD1	0	0.5	0	0	0.5	0
EPM2A	EPM2A	0	0.5	0	0	0.5	0
KMT5A	KMT5A	0	0.5	0	0	0.5	0
TRIM28	TRIM28	0	0.0263	0	0	0.132133	0
SHC3	SHC3	0	0.245	0	0	0.5	0
PTPRE	PTPRE	0	0.5	0	0	0.5	0
PRPF40B	PRPF40B	0	0.4936	0.0029	0	0.5	0.0434133
FAM98B	FAM98B	0	0.5	0.0026	0	0.5	0.0394891
TMEM201	TMEM201	0	0.5	0	0	0.5	0
OSBPL10	OSBPL10	0	0.5	0	0	0.5	0
NKAP	NKAP	0	0.5	0.0012	0	0.5	0.0200507
SHANK2	SHANK2	0	0.0549	0	0	0.244249	0
KCNS1	KCNS1	0	0.4585	0	0	0.5	0
KBTBD13	KBTBD13	0	0.5	0	0	0.5	0
ESYT2	ESYT2	0	0.4025	0	0	0.5	0
GDF10	GDF10	0.0002	0.5	0.0007	0.00134642	0.5	0.0126414
CLCF1	CLCF1	0	0.5	0	0	0.5	0
TBX2	TBX2	0	0.0612	0	0	0.26715	0
ZBTB22	ZBTB22	0	0.5	0.0001	0	0.5	0.00223882
GLRX3	GLRX3	0	0.5	0	0	0.5	0
GREB1L	GREB1L	0	0.5	0	0	0.5	0
ALDH2	ALDH2	0	0.5	0	0	0.5	0
EEFSEC	EEFSEC	0	0.3655	0	0	0.5	0
INPP5D	INPP5D	0	0.5	0.0015	0	0.5	0.0243799
ANKRD9	ANKRD9	0	0.1027	0	0	0.399407	0
VGLL2	VGLL2	0	0.5	0	0	0.5	0
NPBWR1	NPBWR1	0.003	0.5	0.0013	0.0160999	0.5	0.0214072
GFI1	GFI1	0	0.5	0	0	0.5	0
DUSP8	DUSP8	0	0.0123	0	0	0.0698749	0
EMC10	EMC10	0	0.2212	0	0	0.5	0
DPP6	DPP6	0	0.2816	0.0017	0	0.5	0.0272763
ZNRF2	ZNRF2	0.0001	0.5	0.0001	0.000699162	0.5	0.00223882
PHLPP2	PHLPP2	0	0.4465	0	0	0.5	0
ZSWIM5	ZSWIM5	0	0.5	0	0	0.5	0
ZNF219	ZNF219	0	0.5	0.0024	0	0.5	0.0368088
GSK3A	GSK3A	0	0.0361	0.0003	0	0.171915	0.00602648
PTDSS2	PTDSS2	0	0.5	0.0002	0	0.5	0.00420672
TULP4	TULP4	0	0.3063	0.0001	0	0.5	0.00223882
SMTNL2	SMTNL2	0.0064	0.5	0.0009	0.0321026	0.5	0.0157531
KMT2A	KMT2A	0	0.5	0	0	0.5	0
540871	#N/A	0	0.1081	0	0	0.415246	0
SCRT1	SCRT1	0	0.5	0	0	0.5	0
TMEM240	TMEM240	0.0001	0.5	0	0.000699162	0.5	0
DPY19L1	DPY19L1	0	0.3359	0	0	0.5	0
RELB	RELB	0	0.4054	0.0007	0	0.5	0.0126414
SALL3	SALL3	0	0.2858	0	0	0.5	0
COL6A1	COL6A1	0	0.5	0.0006	0	0.5	0.0110752
PLEKHA7	PLEKHA7	0	0.0301	0.0004	0	0.147495	0.00779751
CHRNA10	CHRNA10	0	0.5	0.0004	0	0.5	0.00779751
TCF7L1	TCF7L1	0	0.4781	0	0	0.5	0
ALG9	ALG9	0	0.5	0.0001	0	0.5	0.00223882
MMP23	MMP23B	0.0001	0.5	0.0012	0.000699162	0.5	0.0200507
LGR4	LGR4	0	0.5	0	0	0.5	0
ZNF746	ZNF746	0	0.5	0	0	0.5	0
INA	INA	0	0.2093	0	0	0.5	0
TOX3	TOX3	0.0003	0.5	0	0.00196365	0.5	0
SORT1	SORT1	0	0.5	0.0001	0	0.5	0.00223882
NPHP3	NPHP3	0	0.5	0	0	0.5	0
TSPAN9	TSPAN9	0.0096	0.1422	0.002	0.0461915	0.5	0.0313659
TPD52L2	TPD52L2	0	0.5	0.0001	0	0.5	0.00223882
ZNF787	ZNF787	0	0.5	0	0	0.5	0
GAREM1	GAREM1	0	0.5	0.0005	0	0.5	0.00948106
CELSR3	CELSR3	0	0.0692	0	0	0.293672	0
FOXF2	FOXF2	0	0.5	0	0	0.5	0
ABHD16B	ABHD16B	0	0.5	0	0	0.5	0
RPN1	RPN1	0	0.5	0	0	0.5	0
DEPTOR	DEPTOR	0	0.5	0	0	0.5	0
HPN	HPN	0	0.5	0.0003	0	0.5	0.00602648
MTMR1	MTMR1	0	0.5	0	0	0.5	0
TBC1D8	TBC1D8	0	0.5	0	0	0.5	0
SLC2A13	SLC2A13	0	0.5	0	0	0.5	0
HEPACAM	HEPACAM	0	0.2683	0	0	0.5	0
EDEM1	EDEM1	0	0.5	0.0001	0	0.5	0.00223882
KIF26B	KIF26B	0	0.5	0	0	0.5	0
NISCH	NISCH	0	0.1807	0.0025	0	0.5	0.038109
ARHGAP39	ARHGAP39	0	0.1843	0.0001	0	0.5	0.00223882
COL6A2	COL6A2	0.0002	0.3866	0.0004	0.00134642	0.5	0.00779751
SOX18	SOX18	0	0.3164	0	0	0.5	0
APBA2	APBA2	0	0.5	0	0	0.5	0
FNDC10	FNDC10	0	0.4641	0	0	0.5	0
TGFBR2	TGFBR2	0	0.0178	0	0	0.0956492	0
GATA6	GATA6	0	0.5	0	0	0.5	0
RBM10	RBM10	0	0.5	0.0021	0	0.5	0.0326884
SCUBE1	SCUBE1	0	0.2046	0.0007	0	0.5	0.0126414
VCPIP1	VCPIP1	0	0.5	0.0008	0	0.5	0.0141612
FOXO6	FOXO6	0	0.5	0	0	0.5	0
EP400	EP400	0	0.5	0	0	0.5	0
CCDC92	CCDC92	0	0.5	0.0027	0	0.5	0.0408098
GIGYF2	GIGYF2	0	0.5	0	0	0.5	0
GLUD1	GLUD1	0	0.5	0.0002	0	0.5	0.00420672
XKR4	XKR4	0	0.0507	0	0	0.2289	0
ATXN1	ATXN1	0	0.5	0	0	0.5	0
IMPDH1	IMPDH1	0	0.5	0.0002	0	0.5	0.00420672
RTN4R	RTN4R	0	0.5	0	0	0.5	0
A1CF	A1CF	0	0.5	0	0	0.5	0
MAP4K1	MAP4K1	0	0.5	0	0	0.5	0
CHST7	CHST7	0	0.5	0	0	0.5	0
ZMIZ2	ZMIZ2	0	0.5	0.0014	0	0.5	0.0229934
SKOR2	SKOR2	0	0.18	0	0	0.5	0
SLC24A3	SLC24A3	0	0.5	0	0	0.5	0
GLP1R	GLP1R	0	0.5	0.0009	0	0.5	0.0157531
SLC7A5	SLC7A5	0	0.5	0	0	0.5	0
AGAP1	AGAP1	0	0.4793	0	0	0.5	0
TPRG1L	TPRG1L	0	0.5	0	0	0.5	0
TTC39C	TTC39C	0	0.5	0	0	0.5	0
KCNQ1	KCNQ1	0	0.5	0	0	0.5	0
SCRT2	SCRT2	0.0001	0.4996	0	0.000699162	0.5	0
SACS	SACS	0	0.5	0.0006	0	0.5	0.0110752
SKOR1	SKOR1	0	0.5	0	0	0.5	0
PRKD1	PRKD1	0	0.5	0.0001	0	0.5	0.00223882
KIAA1147	DENND11	0	0.5	0	0	0.5	0
WTIP	WTIP	0	0.5	0	0	0.5	0
VAC14	VAC14	0	0.5	0.0016	0	0.5	0.0258041
ANO1	ANO1	0	0.5	0	0	0.5	0
RALBP1	RALBP1	0	0.5	0	0	0.5	0
CCKBR	CCKBR	0	0.5	0.0002	0	0.5	0.00420672
PDK3	PDK3	0	0.4365	0	0	0.5	0
PTCH1	PTCH1	0	0.5	0.0001	0	0.5	0.00223882
DLX6	DLX6	0.0068	0.5	0.0012	0.0339864	0.5	0.0200507
GLG1	GLG1	0	0.3561	0	0	0.5	0
ASTN2	ASTN2	0	0.5	0	0	0.5	0
PCSK6	PCSK6	0	0.5	0	0	0.5	0
DACT3	DACT3	0	0.5	0	0	0.5	0
ADCY5	ADCY5	0	0.5	0	0	0.5	0
PTPN9	PTPN9	0	0.2739	0	0	0.5	0
GCLM	GCLM	0	0.5	0	0	0.5	0
MEX3C	MEX3C	0	0.2129	0	0	0.5	0
SCX	SCX	0	0.5	0	0	0.5	0
PIK3R4	PIK3R4	0.0001	0.2583	0	0.000699162	0.5	0
CAND2	CAND2	0	0.5	0.0005	0	0.5	0.00948106
SMARCC1	SMARCC1	0	0.5	0	0	0.5	0
SEH1L	SEH1L	0	0.0093	0.0001	0	0.0547973	0.00223882
KIFC3	KIFC3	0	0.5	0.0001	0	0.5	0.00223882
TTC9	TTC9	0.0014	0.5	0	0.00807047	0.5	0
UCK1	UCK1	0	0.5	0	0	0.5	0
GPD1L	GPD1L	0	0.5	0.0003	0	0.5	0.00602648
WASF3	WASF3	0	0.0843	0.0008	0	0.342315	0.0141612
CSMD2	CSMD2	0	0.3274	0	0	0.5	0
AEBP2	AEBP2	0	0.5	0.0001	0	0.5	0.00223882
PRR12	PRR12	0	0.5	0	0	0.5	0
DAB2IP	DAB2IP	0	0.0342	0.0001	0	0.164684	0.00223882
SHISA6	SHISA6	0	0.4495	0.0001	0	0.5	0.00223882
IMPAD1	BPNT2	0	0.5	0.0001	0	0.5	0.00223882
PANX2	PANX2	0	0.5	0.003	0	0.5	0.0446433
ZBTB7C	ZBTB7C	0	0.5	0	0	0.5	0
ASAP2	ASAP2	0	0.5	0.0011	0	0.5	0.0186286
CABP1	CABP1	0	0.5	0	0	0.5	0
KLHL42	KLHL42	0	0.5	0.0009	0	0.5	0.0157531
SHANK1	SHANK1	0	0.5	0	0	0.5	0
IPO9	IPO9	0	0.5	0.0009	0	0.5	0.0157531
CHSY1	CHSY1	0	0.5	0	0	0.5	0
CBX4	CBX4	0	0.5	0	0	0.5	0
MRGBP	MRGBP	0	0.0548	0	0	0.243978	0
KCNQ4	KCNQ4	0	0.5	0	0	0.5	0
DENND5B	DENND5B	0	0.5	0	0	0.5	0
VWC2	VWC2	0.0003	0.5	0	0.00196365	0.5	0
SHANK3	SHANK3	0	0.5	0	0	0.5	0
FRMD4A	FRMD4A	0	0.5	0	0	0.5	0
CACNA2D2	CACNA2D2	0	0.0174	0.0004	0	0.0940246	0.00779751
PLCL2	PLCL2	0	0.5	0	0	0.5	0
AMFR	AMFR	0	0.5	0	0	0.5	0
CPEB3	CPEB3	0	0.5	0	0	0.5	0
XPO4	XPO4	0.0076	0.5	0.003	0.0374907	0.5	0.0446433
AFG3L2	AFG3L2	0	0.5	0	0	0.5	0
CLPTM1	CLPTM1	0	0.5	0.0012	0	0.5	0.0200507
ATRNL1	ATRNL1	0	0.5	0	0	0.5	0
TAF4	TAF4	0	0.5	0.0018	0	0.5	0.0286239
POMGNT2	POMGNT2	0	0.5	0.0001	0	0.5	0.00223882
HOXA11	HOXA11	0	0.5	0	0	0.5	0
DYRK1A	DYRK1A	0	0.5	0	0	0.5	0
SKI	SKI	0	0.5	0	0	0.5	0
TMEM145	TMEM145	0	0.5	0	0	0.5	0
BCL11B	BCL11B	0	0.5	0	0	0.5	0
CELF6	CELF6	0	0.5	0	0	0.5	0
CALB2	CALB2	0.0001	0.5	0.0003	0.000699162	0.5	0.00602648
SLC6A8	SLC6A8	0	0.0664	0	0	0.285076	0
PRKAA2	PRKAA2	0	0.5	0	0	0.5	0
NOVA2	NOVA2	0	0.0112	0	0	0.0642383	0
TNNI2	TNNI2	0	0.0962	0	0	0.378718	0
USF2	USF2	0	0.4586	0	0	0.5	0
MECP2	MECP2	0	0.5	0.0005	0	0.5	0.00948106
GATA4	GATA4	0	0.5	0	0	0.5	0
MCU	MCU	0.0005	0.1548	0.0012	0.00316355	0.5	0.0200507
GPSM1	GPSM1	0	0.5	0.0001	0	0.5	0.00223882
GDF11	GDF11	0	0.5	0.0018	0	0.5	0.0286239
GARNL3	GARNL3	0	0.3127	0	0	0.5	0
SMARCC2	SMARCC2	0	0.5	0	0	0.5	0
MYH7	MYH7	0	0.1577	0.0016	0	0.5	0.0258041
LRFN1	LRFN1	0	0.3142	0	0	0.5	0
TRPV4	TRPV4	0	0.5	0.0004	0	0.5	0.00779751
NCK2	NCK2	0	0.5	0	0	0.5	0
KCNQ2	KCNQ2	0	0.5	0	0	0.5	0
DMWD	DMWD	0	0.5	0	0	0.5	0
KLHL25	KLHL25	0.0004	0.5	0	0.00257114	0.5	0
DEAF1	DEAF1	0	0.5	0.0002	0	0.5	0.00420672
CCM2L	CCM2L	0	0.0769	0.0007	0	0.31815	0.0126414
RYK	RYK	0	0.5	0	0	0.5	0
GALNT2	GALNT2	0	0.0273	0	0	0.136282	0
TPP2	TPP2	0	0.5	0	0	0.5	0
SPSB4	SPSB4	0	0.5	0.0031	0	0.5	0.0459674
SRSF9	SRSF9	0	0.2727	0.0001	0	0.5	0.00223882
GRIN2D	GRIN2D	0	0.5	0	0	0.5	0
ZBTB12	ZBTB12	0	0.2405	0	0	0.5	0
GRIK4	GRIK4	0	0.5	0	0	0.5	0
DOCK1	DOCK1	0	0.5	0.0007	0	0.5	0.0126414
SULT4A1	SULT4A1	0.0006	0.5	0.0003	0.00374141	0.5	0.00602648
DTX1	DTX1	0	0.5	0	0	0.5	0
LRP1	LRP1	0	0.5	0.0003	0	0.5	0.00602648
RRAS2	RRAS2	0.0046	0.295	0	0.0237888	0.5	0
ZNF521	ZNF521	0	0.4093	0.0009	0	0.5	0.0157531
LANCL3	LANCL3	0	0.5	0	0	0.5	0
GPR27	GPR27	0	0.5	0	0	0.5	0
POU4F2	POU4F2	0	0.5	0	0	0.5	0
ANGPTL2	ANGPTL2	0	0.5	0	0	0.5	0
CKB	CKB	0	0.5	0.0012	0	0.5	0.0200507
FOXL2	FOXL2	0	0.5	0	0	0.5	0
TRIM71	TRIM71	0	0.2443	0	0	0.5	0
ELFN2	ELFN2	0	0.4727	0	0	0.5	0
PTOV1	PTOV1	0	0.5	0	0	0.5	0
DSCAML1	DSCAML1	0	0.5	0	0	0.5	0
PTPRT	PTPRT	0	0.5	0	0	0.5	0
RAB12	RAB12	0	0.5	0	0	0.5	0
ZNF423	ZNF423	0	0.5	0.0007	0	0.5	0.0126414
GALNT9	GALNT9	0.0002	0.5	0	0.00134642	0.5	0
SOX10	SOX10	0	0.5	0	0	0.5	0
SLC8A2	SLC8A2	0.0007	0.5	0.001	0.00431977	0.5	0.0171674
NTRK3	NTRK3	0	0.5	0	0	0.5	0
ZMIZ1	ZMIZ1	0	0.5	0.0011	0	0.5	0.0186286
LRRC4C	LRRC4C	0.0023	0.5	0.0002	0.0126303	0.5	0.00420672
NELFCD	NELFCD	0	0.5	0	0	0.5	0
BTBD6	BTBD6	0	0.5	0.0006	0	0.5	0.0110752
PABPN1	PABPN1	0	0.5	0	0	0.5	0
MEX3A	MEX3A	0	0.5	0	0	0.5	0
POLR2F	POLR2F	0.0001	0.1657	0.0006	0.000699162	0.5	0.0110752
KLHDC10	KLHDC10	0	0.4739	0	0	0.5	0
HOXA13	HOXA13	0	0.5	0	0	0.5	0
GNAQ	GNAQ	0	0.4111	0	0	0.5	0
CYP26B1	CYP26B1	0	0.5	0.0011	0	0.5	0.0186286
UHMK1	UHMK1	0	0.5	0.0001	0	0.5	0.00223882
RPSA	RPSA	0	0.5	0.0006	0	0.5	0.0110752
TUBB3	TUBB3	0	0.5	0	0	0.5	0
SERP2	SERP2	0	0.5	0	0	0.5	0
PBX1	PBX1	0	0.5	0.0001	0	0.5	0.00223882
ARL8A	ARL8A	0	0.5	0	0	0.5	0

## Sheet: Supplementary Data 5
Supplementary Data 5 The convergent GO terms of convergent positively selected genes between Camelus and Hippotraginae
ID	#Term	Database	ID	Input number	Background number	P-Value	Corrected P-Value	Input
hsa04261	Adrenergic signaling in cardiomyocytes	KEGG PATHWAY	hsa04261	9	149	0.000268672	0.00905397	ADCY5|PLCB2|MYH7|KCNQ1|MAPK14|CACNA2D2|SLC8A2|ATP2B4|GNAQ
hsa04927	Cortisol synthesis and secretion	KEGG PATHWAY	hsa04927	6	65	0.000356534	0.0111738	ADCY5|PLCB2|GNAQ|CYP21A2|PDE8A|PBX1
hsa01100	Metabolic pathways	KEGG PATHWAY	hsa01100	35	1433	0.000638299	0.0157514	OCRL|RPN1|PTDSS2|ALG9|CKB|CHSY1|GPLD1|ME1|GCLM|DPYD|DGKQ|IMPDH1|CYP26B1|TPO|LPCAT4|GUCY1A2|MTMR1|HSD11B1|PLCB2|UCK1|CYP21A2|B4GALNT3|CPOX|GALNT9|GALNT12|NAT8L|PDE8A|GALNT2|HACD1|ADCY5|INPP5D|POMGNT2|ALDH2|CRLS1|HLCS
hsa00564	Glycerophospholipid metabolism	KEGG PATHWAY	hsa00564	6	97	0.00250044	0.0350343	PTDSS2|CKB|DGKQ|LPCAT4|CRLS1|GPD1L
hsa04270	Vascular smooth muscle contraction	KEGG PATHWAY	hsa04270	7	132	0.00256804	0.0351451	ADCY5|PLCB2|GNAQ|GUCY1A2|PPP1R12B|PPP1R12C|PPP1R14A
hsa04925	Aldosterone synthesis and secretion	KEGG PATHWAY	hsa04925	6	98	0.00262453	0.0357621	ADCY5|PLCB2|GNAQ|CYP21A2|ATP2B4|PRKD1
hsa04924	Renin secretion	KEGG PATHWAY	hsa04924	5	69	0.00299968	0.0385286	PTGER4|ADCY5|PLCB2|GUCY1A2|GNAQ
GO:0001658	branching involved in ureteric bud morphogenesis	Gene Ontology	GO:0001658	6	42	3.9447e-05	0.00221277	LAMA5|PBX1|HOXA11|PAX2|PTCH1|GREB1L
GO:0097009	energy homeostasis	Gene Ontology	GO:0097009	5	35	0.000176774	0.00675623	TRPV4|CRTC3|MEX3C|IRX3|PRKAA2
GO:0042593	glucose homeostasis	Gene Ontology	GO:0042593	8	115	0.000239122	0.00851602	PRKAA2|TCF7L2|PDK3|CRTC2|FOXO6|TRPV4|MCU|PTCH1
GO:0006874	cellular calcium ion homeostasis	Gene Ontology	GO:0006874	7	98	0.000501724	0.0140393	DRD4|VAPB|SCYL3|TRPV4|SLC24A3|SLC8A2|ATP2B4
GO:0001656	metanephros development	Gene Ontology	GO:0001656	4	29	0.000906945	0.0193358	GREB1L|IRX3|HOXA11|GDF11
GO:0007204	positive regulation of cytosolic calcium ion concentration	Gene Ontology	GO:0007204	8	146	0.00106327	0.0220681	CCKBR|ADCY5|LRP1|PROK2|PTGER4|CHRNA10|GLP1R|TRPV4
GO:0014898	cardiac muscle hypertrophy in response to stress	Gene Ontology	GO:0014898	3	14	0.00135519	0.0261944	OCRL|GATA6|MYH7
GO:0035774	positive regulation of insulin secretion involved in cellular response to glucose stimulus	Gene Ontology	GO:0035774	4	34	0.00155318	0.0276922	LRP1|GPLD1|ANO1|GPR27
GO:0005249	voltage-gated potassium channel activity	Gene Ontology	GO:0005249	5	60	0.00169411	0.0280917	KCNS1|KCNQ4|KCNQ2|KCNQ3|KCNQ1
GO:0071333	cellular response to glucose stimulus	Gene Ontology	GO:0071333	5	60	0.00169411	0.0280917	PDK3|GCLM|GATA4|PRKAA2|PAX2
GO:0071805	potassium ion transmembrane transport	Gene Ontology	GO:0071805	7	123	0.00175852	0.0288544	KCNQ4|KCNQ2|KCNQ3|KCNQ1|KCNS1|SLC24A3|HPN
GO:0098703	calcium ion import across plasma membrane	Gene Ontology	GO:0098703	3	16	0.00189366	0.0299796	TRPV4|SLC8A2|ATP2B4
GO:0001570	vasculogenesis	Gene Ontology	GO:0001570	5	62	0.00193867	0.0302278	EGFL7|SOX18|ZMIZ1|BRF1|TGFBR2
GO:0005229	intracellular calcium activated chloride channel activity	Gene Ontology	GO:0005229	3	17	0.00220613	0.0330814	ANO1|ANO10|TTYH1
GO:0003007	heart morphogenesis	Gene Ontology	GO:0003007	4	39	0.00246552	0.0350343	COL5A1|ZMIZ1|PTCH1|ALPK2
GO:0045766	positive regulation of angiogenesis	Gene Ontology	GO:0045766	7	131	0.00246613	0.0350343	TGFBR2|SIRT1|EMC10|GATA6|GATA4|TERT|PRKD1
GO:0001568	blood vessel development	Gene Ontology	GO:0001568	4	41	0.00291567	0.0377988	EGFL7|TGFBR2|COL5A1|TCF7L2
GO:0051480	regulation of cytosolic calcium ion concentration	Gene Ontology	GO:0051480	4	41	0.00291567	0.0377988	SLC8A2|CALB2|ATP2B4|TMEM64
GO:0010875	positive regulation of cholesterol efflux	Gene Ontology	GO:0010875	3	20	0.00332818	0.0403763	SIRT1|PTCH1|LRP1
GO:1990569	UDP-N-acetylglucosamine transmembrane transport	Gene Ontology	GO:1990569	2	5	0.00349583	0.0403763	SLC35D2|SLC35A3
GO:0005462	UDP-N-acetylglucosamine transmembrane transporter activity	Gene Ontology	GO:0005462	2	5	0.00349583	0.0403763	SLC35D2|SLC35A3
GO:0120163	negative regulation of cold-induced thermogenesis	Gene Ontology	GO:0120163	4	47	0.0045963	0.0482684	NOVA2|PLCL2|ZNF423|LGR4
GO:1904179	positive regulation of adipose tissue development	Gene Ontology	GO:1904179	2	6	0.00462046	0.0482684	SH3PXD2B|SIRT1

## Sheet: Supplementary Data 6
Supplementary Data 6 The convergent gene with parallel amino acid substitutions at conserved sites detected by PCOC, Conv_cal and CSUBST method with a series of standard in 25 pairwise comparison and 7 control groups
Gene id	Cattle id	Cattle name	Human id	Human name	site	pcoc	site				state	foreground1	foreground2	group	expcon	pvalue	padj	convergence-omegaCany2spe	discordant convergence -omegaCdif2spe	profile convergence-omegaCspe2any	profile convergence-omegaCspe2dif	congruent convergence-omegaCspe2spe	MAX
rna12458	539550	NPC1L1	29881	NPC1L1	516	0.999865	515	V	V	A	is_ccs1	Gemsbok,ScimitarHornedOryx,addaxhosomaodatus	ArabianCamel,Bactriancamel,WildBactrianCamel	fore	0.0442744	0.000951656	0.0474963	21476.2	149.158	2052.67	0.1583	22803.8	22803.8
rna12458	539550	NPC1L1	29881	NPC1L1	907	0.998902	906	D	D	N	is_ccs1	Gemsbok,ScimitarHornedOryx,addaxhosomaodatus	ArabianCamel,Bactriancamel,WildBactrianCamel	fore	0.0442744	0.000951656	0.0474963	21476.2	149.158	2052.67	0.1583	22803.8	22803.8
rna12671	539985	GCC1	79571	GCC1	628	0.999139	627	E	E	D	is_ccs1	Gemsbok,ScimitarHornedOryx,addaxhosomaodatus	ArabianCamel,Bactriancamel,WildBactrianCamel	fore	0.0381503	0.0374317	0.0997367	57713.3	31.3808	6721.43	0	57876	57876
rna13547	511899	INSIG1	3638	INSIG1	138	0.999637	137	R	R	H	is_ccs1	Gemsbok,ScimitarHornedOryx,addaxhosomaodatus	ArabianCamel,Bactriancamel,WildBactrianCamel	fore	0.0175838	0.0174301	0.0771704	40424	19.861	9251.53	0.5335	49536.7	49536.7
rna14685	517876	ARID2	196528	ARID2	1308	0.998434	1307	I	I	V	is_ccs1	Gemsbok,ScimitarHornedOryx,addaxhosomaodatus	ArabianCamel,Bactriancamel,WildBactrianCamel	fore	0.0209101	0.020693	0.0799659	160470	0	53379.9	543.322	206111	206111
rna16907	525377	CRACR2A	84766	CRACR2A	314	0.999899	313	V	V	T,A	is_ccs1	Gemsbok,ScimitarHornedOryx,addaxhosomaodatus	ArabianCamel,Bactriancamel,WildBactrianCamel	fore	0.0879787	0.00365045	0.0626013	22.3826	0.3504	5.0304	33.9574	25.3714	33.9574
rna30669	614323	CA12	771	CA12	304	0.99853	303	V	V	L,I	is_ccs1	Gemsbok,ScimitarHornedOryx,addaxhosomaodatus	ArabianCamel,Bactriancamel,WildBactrianCamel	fore	0.00663184	0.0066099	0.0674215	36.635	8829.9	15.4192	0	34.4714	8829.9
rna30842	532884	MNS1	55329	MNS1	392	0.999184	391	Q	Q	R	is_ccs1	Gemsbok,ScimitarHornedOryx,addaxhosomaodatus	ArabianCamel,Bactriancamel,WildBactrianCamel	fore	0.0174924	0.0173403	0.0771704	7201.48	3759.02	3252.92	0	9615.92	9615.92
rna36004	534712	RB1	5925	RB1	802	0.999813	801	A	A	V	is_ccs1	Gemsbok,ScimitarHornedOryx,addaxhosomaodatus	ArabianCamel,Bactriancamel,WildBactrianCamel	fore	0.0176554	0.0175005	0.0771709	4915.7	0	1534.15	0	5884.53	5884.53
rna40579	511990	PHF20L1	51105	PHF20L1	844	0.998546	843	R	R	K	is_ccs1	Gemsbok,ScimitarHornedOryx,addaxhosomaodatus	ArabianCamel,Bactriancamel,WildBactrianCamel	fore	0.0141021	0.0140031	0.0741515	43683.8	82.8013	10111.3	0	35660.7	43683.8
rna41733	513789	WWP1	11059	WWP1	179	0.998146	178	V	V	I	is_ccs1	Gemsbok,ScimitarHornedOryx,addaxhosomaodatus	ArabianCamel,Bactriancamel,WildBactrianCamel	fore	0.014572	0.0144663	0.0749245	33.5564	0.306	6.9719	0.0015	37.443	37.443
rna42785	519803	AMPD3	272	AMPD3	104	0.999665	103	T	T	A	is_ccs1	Gemsbok,ScimitarHornedOryx,addaxhosomaodatus	ArabianCamel,Bactriancamel,WildBactrianCamel	fore	0.0119126	0.0118419	0.0710515	2448.7	9.5419	469.613	0.0067	2681.58	2681.58
rna45372	783955	METTL18	92342	METTL18	256	0.999734	255	T	T	A,V	is_ccs1	Gemsbok,ScimitarHornedOryx,addaxhosomaodatus	ArabianCamel,Bactriancamel,WildBactrianCamel	fore	0.0377597	0.0370557	0.0997256	61488.9	260.178	18889.6	0	65836.4	65836.4
rna47245	540830	HHIP	64399	HHIP	67	0.999923	66	P	P	L	is_ccs1	Gemsbok,ScimitarHornedOryx,addaxhosomaodatus	ArabianCamel,Bactriancamel,WildBactrianCamel	fore	0.00864408	0.00860683	0.0674215	67.1641	16.9774	12.3021	0	64.1583	67.1641
rna48127	518844	BRAP	8315	BRAP	506	0.998546	505	R	R	K	is_ccs1	Gemsbok,ScimitarHornedOryx,addaxhosomaodatus	ArabianCamel,Bactriancamel,WildBactrianCamel	fore	0.0245748	0.0242753	0.0845382	157168	55.3997	1892.64	0	149538	157168
rna66744	616033	NARS	4677	NARS	414	0.999175	413	D	D	S,N	is_ccs1	Gemsbok,ScimitarHornedOryx,addaxhosomaodatus	ArabianCamel,Bactriancamel,WildBactrianCamel	fore	0.00581703	0.00580014	0.0674215	1239.83	45.1756	248.436	0	1008.49	1239.83
rna72373	369025	PRF1	5551	PRF1	173	0.999572	172	Y	Y	H	is_ccs1	Gemsbok,ScimitarHornedOryx,addaxhosomaodatus	ArabianCamel,Bactriancamel,WildBactrianCamel	fore	0.0385685	0.0378342	0.0999409	1998.25	0.4404	425.987	0.077	1994.85	1998.25
rna77815	515927	TXLNG	55787	TXLNG	72	0.999184	71	Q	Q	R	is_ccs1	Gemsbok,ScimitarHornedOryx,addaxhosomaodatus	ArabianCamel,Bactriancamel,WildBactrianCamel	fore	0.0155286	0.0154086	0.0757153	879.797	0.0179	262.777	0.7741	1436.48	1436.48
rna45744	523474	NOL9	79707	NOL9	343	0.999984	342	S	S	F,L	is_ccs1	Gemsbok,ScimitarHornedOryx,addaxhosomaodatus	ArabianCamel,Bactriancamel,WildBactrianCamel	fore	0.00698238	0.00695806	0.0674215	80.8895	29875.6	0.8959	0.0023	3.5868	29875.6
rna11183	524650	LOC524650	79645	EFCAB1	60	0.998984	59	E	N	D	is_ccs2	Gemsbok,ScimitarHornedOryx,addaxhosomaodatus	ArabianCamel,Bactriancamel,WildBactrianCamel	fore	0.021432	0.021204	0.0805604	0	0	604094	inf	0	604094
rna13609	516644	NCAPG2	54892	NCAPG2	24	0.999367	23	E	R	Q	is_ccs2	Gemsbok,ScimitarHornedOryx,addaxhosomaodatus	ArabianCamel,Bactriancamel,WildBactrianCamel	fore	0.0279091	0.0275232	0.0883502	0.4893	0	165.869	477.165	0.4798	477.165
rna16717	515361	LPCAT3	10162	LPCAT3	442	0.999601	441	V	T	M	is_ccs2	Gemsbok,ScimitarHornedOryx,addaxhosomaodatus	ArabianCamel,Bactriancamel,WildBactrianCamel	fore	0.0382143	0.0374933	0.0997367	0	0	4297.05	7.90228e+07	0	7.90228e+07
rna30379	532556	MGA	23269	MGA	2149	0.999142	2148	V	V	L,A	is_ccs1	Gemsbok,ScimitarHornedOryx,addaxhosomaodatus	ArabianCamel,Bactriancamel,WildBactrianCamel	fore	0.0242989	0.0240061	0.0842129	1010.66	1206.03	71.0409	31.1124	278.971	1206.03
rna36641	514162	BORA	79866	BORA	259	0.999524	258	L	A	V	is_ccs2	Gemsbok,ScimitarHornedOryx,addaxhosomaodatus	ArabianCamel,Bactriancamel,WildBactrianCamel	fore	0.0207788	0.0205644	0.0799659	0.2193	0	327.158	67671	0.2493	67671
rna39208	514295	COMMD7	149951	COMMD7	219	0.999636	218	H	H	G,R,D	is_ccs1	Gemsbok,ScimitarHornedOryx,addaxhosomaodatus	ArabianCamel,Bactriancamel,WildBactrianCamel	fore	0.00386588	0.00385842	0.0626013	1.09706e+06	48051.1	4.2856	0	2.93972e+06	2.93972e+06
rna46084	513692	SPEN	23013	SPEN	998	0.998137	997	S	S	C,G	is_ccs1	Gemsbok,ScimitarHornedOryx,addaxhosomaodatus	ArabianCamel,Bactriancamel,WildBactrianCamel	fore	0.0266191	0.0262679	0.087817	754.887	2318.52	0.0933	0.0006	105.221	2318.52
rna46429	522344	RGL1	23179	RGL1	23	0.999469	22	G	D	E	is_ccs2	Gemsbok,ScimitarHornedOryx,addaxhosomaodatus	ArabianCamel,Bactriancamel,WildBactrianCamel	fore	0.00577145	0.00575483	0.0674215	0.0032	0	585.171	9510.28	0.0047	9510.28
rna48816	523783	SLC35E4	339665	SLC35E4	185	0.999649	184	C	H	R	is_ccs2	Gemsbok,ScimitarHornedOryx,addaxhosomaodatus	ArabianCamel,Bactriancamel,WildBactrianCamel	fore	0.0369292	0.0362557	0.0993263	0	0	24923.8	17010.8	0	24923.8
rna51408	534859	B3GNT8	374907	B3GNT8	265	0.999521	264	S	V	G	is_ccs2	Gemsbok,ScimitarHornedOryx,addaxhosomaodatus	ArabianCamel,Bactriancamel,WildBactrianCamel	fore	0.0277936	0.0274109	0.0883502	0.9224	0.131	438.03	270.266	2.0717	438.03
rna51871	532062	PNMA8A	55228	PNMAL1	281	0.999128	280	E	R	K	is_ccs2	Gemsbok,ScimitarHornedOryx,addaxhosomaodatus	ArabianCamel,Bactriancamel,WildBactrianCamel	fore	0.0286128	0.0282074	0.0883502	3.7661	29.5085	161.349	752.971	0.0001	752.971
rna58353	282354	SLC1A3	6507	SLC1A3	173	0.99943	172	R	H	Q	is_ccs2	Gemsbok,ScimitarHornedOryx,addaxhosomaodatus	ArabianCamel,Bactriancamel,WildBactrianCamel	fore	0.0165942	0.0164573	0.0765681	0	0	14784.3	2.56536e+07	0	2.56536e+07
rna61750	783484	MAGI1	9223	MAGI1	399	0.999324	398	P	T	S	is_ccs2	Gemsbok,ScimitarHornedOryx,addaxhosomaodatus	ArabianCamel,Bactriancamel,WildBactrianCamel	fore	0.0143041	0.0142023	0.0741515	0	0.0002	2.5101	246986	0	246986
rna64124	537922	TNFRSF21	27242	TNFRSF21	199	0.999649	198	P	R	H	is_ccs2	Gemsbok,ScimitarHornedOryx,addaxhosomaodatus	ArabianCamel,Bactriancamel,WildBactrianCamel	fore	0.0261749	0.0258353	0.0874519	0	0	1.7239	5397.3	0	5397.3
rna72767	100336125	C28H10orf99	387695	C10orf99	65	0.998611	64	T	T	P,K,S,Q	is_ccs1	Gemsbok,ScimitarHornedOryx,addaxhosomaodatus	ArabianCamel,Bactriancamel,WildBactrianCamel	fore	0.0288131	0.028402	0.0883502	137997	1.78294e+07	1509.92	0.002	9448.86	1.78294e+07
rna7739	286846	PI4KB	5298	PI4KB	11	0.99968	10	V	T	A	is_ccs2	Gemsbok,ScimitarHornedOryx,addaxhosomaodatus	ArabianCamel,Bactriancamel,WildBactrianCamel	fore	0.00431821	0.0043089	0.0630823	0	0	3395.78	4248.35	0	4248.35
rna8177	514870	WDR3	10885	WDR3	727	0.999051	726	G	E	D	is_ccs2	Gemsbok,ScimitarHornedOryx,addaxhosomaodatus	ArabianCamel,Bactriancamel,WildBactrianCamel	fore	0.0335255	0.0329697	0.0937844	0	0	27.55	17601.1	0	17601.1
rna28434	615418	ADAT2	134637	ADAT2	86	0.999977	85	H	H	Q,R,G	is_ccs1	Gemsbok,ScimitarHornedOryx	ArabianCamel,Bactriancamel,WildBactrianCamel	fore	0.00347065	0.00346463	0.0626013	22634.1	424.741	444.509	2.4004	20123.5	22634.1
rna38847	506751	LAMA5	3911	LAMA5	283	0.999969	282	H	H	R	is_ccs1	Gemsbok,ScimitarHornedOryx	ArabianCamel,Bactriancamel,WildBactrianCamel	fore	0.0191957	0.0190126	0.0784806	71.6025	23.9887	29.8188	139.272	74.4157	139.272
rna42982	515576	DCHS1	8642	DCHS1	2276	0.999973	2275	T	T	A	is_ccs1	Gemsbok,ScimitarHornedOryx	ArabianCamel,Bactriancamel,WildBactrianCamel	fore	0.00689332	0.00686962	0.0674215	2.9807	0.0476	0.6711	0.9176	2.2416	2.9807
rna45236	504716	AHCTF1	25909	AHCTF1	1214	0.999996	1213	D	D	C,R,H	is_ccs1	Gemsbok,ScimitarHornedOryx	ArabianCamel,Bactriancamel,WildBactrianCamel	fore	0.0123596	0.0122835	0.0717707	23.0562	0.0135	11.3407	9.478	32.6885	32.6885
rna46248	538320	PAPPA2	60676	PAPPA2	1376	0.999973	1375	T	T	A	is_ccs1	Gemsbok,ScimitarHornedOryx	ArabianCamel,Bactriancamel,WildBactrianCamel	fore	0.0139043	0.0138081	0.073921	0.0695	0.0536	0.0181	3.8114	0.0726	3.8114
rna46381	614467	TEDDM1	127670	TEDDM1	265	0.99996	264	T	T	A,S	is_ccs1	Gemsbok,ScimitarHornedOryx	ArabianCamel,Bactriancamel,WildBactrianCamel	fore	0.0288738	0.0284609	0.0883502	2.441	3.2671	0.5496	0.0203	2.5252	3.2671
rna40174	493733	FOXH1	8928	FOXH1	186	0.999992	185	H	H	R,G,P,S	is_ccs1	Gemsbok,ScimitarHornedOryx	ArabianCamel,Bactriancamel,WildBactrianCamel	fore	0	0	0	42039.7	19523.3	448.054	0.0026	42173.7	42173.7
rna50876	618180	FFAR1	2864	FFAR1	210	0.99998	209	G	G	R,H,A	is_ccs1	Gemsbok,ScimitarHornedOryx	ArabianCamel,Bactriancamel,WildBactrianCamel	fore	0	0	0	79535.8	88.8211	12.264	3.4677	379344	379344
rna65515	505355	ECI2	10455	ECI2	224	0.999992	223	T	T	L,I,M,A,V	is_ccs1	Gemsbok,ScimitarHornedOryx	ArabianCamel,Bactriancamel,WildBactrianCamel	fore	0.00338472	0.003379	0.0626013	0.0704	1.3974	4.2254	1583.84	0.0368	1583.84
rna73998	404162	B3GAT3	26229	B3GAT3	123	0.999984	122	V	E	G	is_ccs2	Gemsbok,ScimitarHornedOryx	ArabianCamel,Bactriancamel,WildBactrianCamel	fore	0.0260925	0.025755	0.0874519	0.069	1.3089	0.9641	12.232	0.0028	12.232
rna13954	509239	TMCC3	57458	TMCC3	333	0.999885	332	Q	Q	C,H,Y	is_ccs1	ScimitarHornedOryx	ArabianCamel,Bactriancamel,WildBactrianCamel	fore	0.014352	0.0142495	0.0741515	2.90746e+07	6.71599e+06	4257.53	0	3.73351e+07	3.73351e+07
rna2850	518043	DIP2A	23181	DIP2A	256	0.999963	255	I	I	T,V,A	is_ccs1	ScimitarHornedOryx	ArabianCamel,Bactriancamel,WildBactrianCamel	fore	0.00182162	0.00181996	0.0595674	68077.4	17911.3	14095.4	0	52804.5	68077.4
rna35662	100036592	FUT7	2529	FUT7	122	0.99995	121	T	T	A	is_ccs1	ScimitarHornedOryx	ArabianCamel,Bactriancamel,WildBactrianCamel	fore	0.00884024	0.00880128	0.0674215	801338	1415.45	45945.9	0	1.33445e+06	1.33445e+06
rna47835	100847550	DNAH10	196385	DNAH10	1591	0.999981	1590	T	T	I	is_ccs1	ScimitarHornedOryx	ArabianCamel,Bactriancamel,WildBactrianCamel	fore	0.0132131	0.0131261	0.0731015	166467	10.7091	38561.7	0	1.22485e+07	1.22485e+07
rna48104	524491	CUX2	23316	CUX2	872	0.999946	871	M	M	V	is_ccs1	ScimitarHornedOryx	ArabianCamel,Bactriancamel,WildBactrianCamel	fore	0.00735947	0.00733246	0.0674215	307.032	134.56	83.2571	0	285.919	307.032
rna486	523482	ADGRG7	84873	ADGRG7	173	0.999981	172	T	T	I	is_ccs1	ScimitarHornedOryx	ArabianCamel,Bactriancamel,WildBactrianCamel	fore	0.0226737	0.0224185	0.0823263	6579.84	2.9635	14658	inf	43410.9	43410.9
rna50991	530449	WDR62	284403	WDR62	903	0.999839	902	S	S	G,T	is_ccs1	ScimitarHornedOryx	ArabianCamel,Bactriancamel,WildBactrianCamel	fore	0.0232028	0.0229357	0.0833731	417878	1972.61	1083.94	0	410080	417878
rna63311	512383	KLHL31	401265	KLHL31	31	0.999949	30	S	S	N	is_ccs1	ScimitarHornedOryx	ArabianCamel,Bactriancamel,WildBactrianCamel	fore	0.00321688	0.00321171	0.0626013	260391	inf	63994.9	0	227315	260391
rna76349	511602	COL4A5	1287	COL4A5	1400	0.999942	1399	H	H	R	is_ccs1	ScimitarHornedOryx	ArabianCamel,Bactriancamel,WildBactrianCamel	fore	0.0101284	0.0100773	0.0675212	5.16676e+07	0	1.31125e+06	0	3.76339e+07	5.16676e+07
rna9572	784181	LDLRAD1	388633	LDLRAD1	157	0.999895	156	Q	Q	R,H	is_ccs1	ScimitarHornedOryx	ArabianCamel,Bactriancamel,WildBactrianCamel	fore	0.0386002	0.0378647	0.0999409	711995	inf	40763	0	736517	736517
rna63211	514682	PRIM2	5558	PRIM2	426	0.999997	425	L	L	P,Q,A	is_ccs1	ScimitarHornedOryx	ArabianCamel,Bactriancamel,WildBactrianCamel	fore	0.00792733	0.00789599	0.0674215	inf	inf	334946	0	inf	334946
rna15340	281487	PMEL	6490	PMEL	380	0.999936	379	D	R	G	is_ccs2	ScimitarHornedOryx	ArabianCamel,Bactriancamel,WildBactrianCamel	fore	0.0242097	0.023919	0.0841766	0	0	1.47661e+08	inf	0	1.47661e+08
rna27428	505300	SMPDL3A	10924	SMPDL3A	360	0.999952	359	V	T	A	is_ccs2	ScimitarHornedOryx	ArabianCamel,Bactriancamel,WildBactrianCamel	fore	0.00411345	0.004105	0.0626013	0	0	1492.95	inf	0	1492.95
rna33224	516921	EML6	400954	EML6	580	0.999877	579	T	T	P,A	is_ccs1	ScimitarHornedOryx	ArabianCamel,Bactriancamel,WildBactrianCamel	fore	0.00526972	0.00525586	0.0674215	29713.8	445036	281.09	0	6923.19	445036
rna46277	540692	RASAL2	9462	RASAL2	985	0.999929	984	I	V	M	is_ccs2	ScimitarHornedOryx	ArabianCamel,Bactriancamel,WildBactrianCamel	fore	0.0115461	0.0114797	0.0700263	0	0	8618.9	2.39201e+08	0	2.39201e+08
rna58857	529775	LYSMD4	145748	LYSMD4	217	0.999915	216	R	H	Q	is_ccs2	ScimitarHornedOryx	ArabianCamel,Bactriancamel,WildBactrianCamel	fore	0.0186283	0.0184559	0.0776309	1.1628	inf	5.81462e+07	inf	0	5.81462e+07
rna70894	101906614	TCERG1L	256536	TCERG1L	216	0.999822	215	Q	K	R	is_ccs2	ScimitarHornedOryx	ArabianCamel,Bactriancamel,WildBactrianCamel	fore	0.0118823	0.0118119	0.0710515	0	0	38204	21868.1	0	38204
rna11764	281450	RELN	5649	RELN	2858	0.999938	2857	T	T	A	is_ccs1	Gemsbok	ArabianCamel,Bactriancamel,WildBactrianCamel	fore	0.01829	0.0181237	0.0776309	367048	501.705	98022.3	0	405267	405267
rna17675	507901	GTSE1	51512	GTSE1	129	0.999962	128	R	R	W,G	is_ccs1	Gemsbok	ArabianCamel,Bactriancamel,WildBactrianCamel	fore	0.0186977	0.018524	0.0776309	298614	38.1895	173284	387.743	1.26936e+06	1.26936e+06
rna35256	523720	NTNG2	84628	NTNG2	208	0.999928	207	H	H	R	is_ccs1	Gemsbok	ArabianCamel,Bactriancamel,WildBactrianCamel	fore	0.00777739	0.00774722	0.0674215	4.41888e+06	3842.63	8131.22	0	2.12321e+07	2.12321e+07
rna35757	536255	PNPLA7	375775	PNPLA7	358	0.999898	357	S	S	G	is_ccs1	Gemsbok	ArabianCamel,Bactriancamel,WildBactrianCamel	fore	0.00411278	0.00410433	0.0626013	861.139	0.0612	3412.08	0	12297.1	12297.1
rna37472	533620	ANKRD26	22852	ANKRD26	255	0.999938	254	T	T	A	is_ccs1	Gemsbok	ArabianCamel,Bactriancamel,WildBactrianCamel	fore	0.0329502	0.0324133	0.0933917	2323.46	0.4644	730.274	5.1982	3871.94	3871.94
rna39063	507459	SLC52A3	113278	SLC52A3	202	0.999831	201	S	S	P,A	is_ccs1	Gemsbok	ArabianCamel,Bactriancamel,WildBactrianCamel	fore	0.00798061	0.00794885	0.0674215	48399.5	inf	12945.8	inf	41420.2	48399.5
rna42632	528261	PLEKHA7	144100	PLEKHA7	494	0.999933	493	M	M	V	is_ccs1	Gemsbok	ArabianCamel,Bactriancamel,WildBactrianCamel	fore	0.0193086	0.0191233	0.0786421	2.31223e+07	10869.5	1.84039e+07	0	6.93287e+07	6.93287e+07
rna45469	520588	SUCO	51430	SUCO	66	0.99999	65	V	V	A,G,T	is_ccs1	Gemsbok	ArabianCamel,Bactriancamel,WildBactrianCamel	fore	0.0142087	0.0141082	0.0741515	5.24001e+07	16865.1	2.36858e+07	0	8.16447e+07	8.16447e+07
rna59545	521892	ETFA	2108	ETFA	177	0.999938	176	T	T	A	is_ccs1	Gemsbok	ArabianCamel,Bactriancamel,WildBactrianCamel	fore	0.0254059	0.0250859	0.086465	3.39417e+08	inf	8.8592e+07	0	2.9622e+08	3.39417e+08
rna69418	517290	LIPM	340654	LIPM	75	0.999695	74	I	I	V,L	is_ccs1	Gemsbok	ArabianCamel,Bactriancamel,WildBactrianCamel	fore	0.0352872	0.0346719	0.0971534	1762.63	0	490.838	0	1987.63	1987.63
rna74578	783525	CARNS1	57571	CARNS1	763	0.99971	762	I	I	V	is_ccs1	Gemsbok	ArabianCamel,Bactriancamel,WildBactrianCamel	fore	0.00342743	0.00342156	0.0626013	4.2009e+08	15339.8	9.69885e+07	0	4.04901e+08	4.2009e+08
rna9895	515836	CCDC17	149483	CCDC17	453	0.999915	452	H	H	Q	is_ccs1	Gemsbok	ArabianCamel,Bactriancamel,WildBactrianCamel	fore	0.0120654	0.0119929	0.0715665	2.04373e+08	34699.3	1.22345e+08	0	3.47948e+08	3.47948e+08
rna29534	281944	NR2E3	10002	NR2E3	116	0.999972	115	R	R	Q,L,M	is_ccs1	Gemsbok	ArabianCamel,Bactriancamel,WildBactrianCamel	fore	0.021049	0.020829	0.0799659	3.23295e+07	4.8838e+08	0.0494	0	188429	4.8838e+08
rna151	100296254	KRTAP7-1	337878	KRTAP7-1	40	0.99989	39	S	D	G	is_ccs2	Gemsbok	ArabianCamel,Bactriancamel,WildBactrianCamel	fore	0.0293421	0.0289158	0.0883502	0	0	36.9351	inf	0	36.9351
rna37799	617347	OLAH	55301	OLAH	139	0.999922	138	Q	R	H	is_ccs2	Gemsbok	ArabianCamel,Bactriancamel,WildBactrianCamel	fore	0.0111952	0.0111328	0.0693712	5.0381	1.7761	170352	67732.2	inf	170352
rna43792	506302	RAG1	5896	RAG1	83	0.999824	82	E	G	D	is_ccs2	Gemsbok	ArabianCamel,Bactriancamel,WildBactrianCamel	fore	0.0133127	0.0132245	0.0731015	0	0	676.059	357.415	0	676.059
rna46894	107131237	PPP1R12B	4660	PPP1R12B	497	0.999918	496	C	C	S,H,Y	is_ccs1	Gemsbok	ArabianCamel,Bactriancamel,WildBactrianCamel	fore	0.00774217	0.00771228	0.0674215	734723	1.06076e+06	40010.3	174.068	147003	1.06076e+06
rna52471	101907648	LOC101907648	#N/A	#N/A	7	0.999928	6	S	Y	C	is_ccs2	Gemsbok	ArabianCamel,Bactriancamel,WildBactrianCamel	fore	0.0135519	0.0134605	0.0731015	0	0	4.66973e+06	inf	0	4.66973e+06
rna7389	507196	SHC1	6464	SHC1	321	0.999935	320	I	P	T	is_ccs2	Gemsbok	ArabianCamel,Bactriancamel,WildBactrianCamel	fore	0.00268789	0.00268428	0.0626013	0	0	104924	inf	0	104924
rna26366	617113	SLC35D2	11046	SLC35D2	265	0.999971	264	G	G	R	is_ccs1	addaxhosomaodatus	ArabianCamel,Bactriancamel,WildBactrianCamel	fore	0.0290739	0.0286553	0.0883502	51660.1	inf	14991.5	inf	57496.5	57496.5
rna26670	515561	ZNF462	58499	ZNF462	1445	0.999892	1444	T	T	A,S	is_ccs1	addaxhosomaodatus	ArabianCamel,Bactriancamel,WildBactrianCamel	fore	0.00279089	0.002787	0.0626013	35399	243.556	480.998	0.0005	29589.1	35399
rna28833	519461	SLC22A1	6580	SLC22A1	352	0.999922	351	M	M	V	is_ccs1	addaxhosomaodatus	ArabianCamel,Bactriancamel,WildBactrianCamel	fore	0.00835503	0.00832022	0.0674215	6.27286e+06	49896.8	53865.4	0	8.075e+06	8.075e+06
rna37174	618499	TMEM255B	348013	TMEM255B	115	0.999688	114	R	R	K	is_ccs1	addaxhosomaodatus	ArabianCamel,Bactriancamel,WildBactrianCamel	fore	0.0104468	0.0103924	0.0679217	1.5946e+06	49.9445	3243.26	0	2.55603e+06	2.55603e+06
rna47724	513072	MMP17	4326	MMP17	182	0.999928	181	T	T	A	is_ccs1	addaxhosomaodatus	ArabianCamel,Bactriancamel,WildBactrianCamel	fore	0.0082471	0.00821319	0.0674215	113493	473.064	24185.8	0	121732	121732
rna47835	100847550	DNAH10	196385	DNAH10	2501	0.999964	2500	S	S	N,H	is_ccs1	addaxhosomaodatus	ArabianCamel,Bactriancamel,WildBactrianCamel	fore	0.0132131	0.0131261	0.0731015	34.0254	3.8414	7.4723	0	32.346	34.0254
rna51119	107131422	LOC107131422	83889	WDR87	1267	0.999926	1266	S	S	N	is_ccs1	addaxhosomaodatus	ArabianCamel,Bactriancamel,WildBactrianCamel	fore	0.246832	0.0258851	0.0874519	1407.14	18.8621	915.746	345063	2671.13	345063
rna53129	523461	LOC523461	390980	ZNF805	451	0.999895	450	A	A	T,S	is_ccs1	addaxhosomaodatus	ArabianCamel,Bactriancamel,WildBactrianCamel	fore	0.028597	0.028192	0.0883502	2998.66	1.4152	976.881	3.7266	5624.86	5624.86
rna70118	518801	CFAP43	80217	CFAP43	478	0.999742	477	D	D	E,G	is_ccs1	addaxhosomaodatus	ArabianCamel,Bactriancamel,WildBactrianCamel	fore	0.00840886	0.0083736	0.0674215	121679	1146.64	34958.2	0.0299	132288	132288
rna75822	112445121	PNMA6E	105373377	LOC105373377	137	0.999999	136	V	V	A,E	is_ccs1	addaxhosomaodatus	ArabianCamel,Bactriancamel,WildBactrianCamel	fore	0.00937943	0.00933558	0.0675186	17.1296	0.0344	5.2296	0.0856	16.7465	17.1296
rna781	532832	CCDC191	57577	CCDC191	795	0.99991	794	L	L	V	is_ccs1	addaxhosomaodatus	ArabianCamel,Bactriancamel,WildBactrianCamel	fore	0.029478	0.0290477	0.0883502	2290.49	7.5146	659.386	0	2422.85	2422.85
rna8283	512078	AP4B1	10717	AP4B1	256	0.999923	255	A	A	T	is_ccs1	addaxhosomaodatus	ArabianCamel,Bactriancamel,WildBactrianCamel	fore	0.0114383	0.0113732	0.0700263	305665	27692.8	625.765	0	256410	305665
rna44476	616239	TCN1	6947	TCN1	282	0.99998	281	A	A	L,I,N,V,T	is_ccs1	addaxhosomaodatus	ArabianCamel,Bactriancamel,WildBactrianCamel	fore	0.0102356	0.0101834	0.0675212	737.668	262.307	7.827	0.0005	268.329	737.668
rna10495	618155	C3H1orf216	127703	C1orf216	116	0.999745	115	G	N	D	is_ccs2	addaxhosomaodatus	ArabianCamel,Bactriancamel,WildBactrianCamel	fore	0.00860118	0.0085643	0.0674215	0	0	9583.07	279307	0	279307
rna17199	617924	BAIAP2L2	80115	BAIAP2L2	285	0.999882	284	C	T	S	is_ccs2	addaxhosomaodatus	ArabianCamel,Bactriancamel,WildBactrianCamel	fore	0.0354842	0.034862	0.0971534	1.7365	135.935	1.417	310.559	1.6929	310.559
rna28146	112441525	LOC112441525	#N/A	#N/A	58	0.99999	57	M	M	T,K,R	is_ccs1	addaxhosomaodatus	ArabianCamel,Bactriancamel,WildBactrianCamel	fore	0	0	0	112162	4903.15	70023.3	0	341887	341887
rna28437	515729	FUCA2	2519	FUCA2	133	0.99996	132	A	G	D	is_ccs2	addaxhosomaodatus	ArabianCamel,Bactriancamel,WildBactrianCamel	fore	0.0111391	0.0110773	0.0693712	0	0	2.95497e+06	9.92209e+06	0	9.92209e+06
rna43365	539601	FCHSD2	9873	FCHSD2	724	0.999931	723	T	V	A	is_ccs2	addaxhosomaodatus	ArabianCamel,Bactriancamel,WildBactrianCamel	fore	0.00906736	0.00902638	0.0674215	0	0	1.32238e+07	8.6181e+06	0	1.32238e+07
rna61498	520497	OGG1	4968	OGG1	316	0.999878	315	R	H	Q	is_ccs2	addaxhosomaodatus	ArabianCamel,Bactriancamel,WildBactrianCamel	fore	0.0195152	0.019326	0.0787636	0	0	1.0394e+06	inf	0	1.0394e+06
rna63150	510120	MCM2	4171	MCM2	23	0.999925	22	M	A	T	is_ccs2	addaxhosomaodatus	ArabianCamel,Bactriancamel,WildBactrianCamel	fore	0.0189091	0.0187314	0.0781435	0	0	1873.5	5354.79	0	5354.79
rna6714	782871	FCRLA	84824	FCRLA	273	0.999957	272	L	C	P	is_ccs2	addaxhosomaodatus	ArabianCamel,Bactriancamel,WildBactrianCamel	fore	0.0377606	0.0370565	0.0997256	0	0	2.32214e+06	2.41306e+08	0	2.41306e+08
rna6956	524565	FCRL6	343413	FCRL6	156	0.999957	155	M	M	T,V,S	is_ccs1	addaxhosomaodatus	ArabianCamel,Bactriancamel,WildBactrianCamel	fore	0.0385601	0.0378261	0.0999409	565.817	194.134	19.3053	743.708	90.9639	743.708
rna70515	767880	ENO4	387712	ENO4	14	0.999831	13	K	M	R	is_ccs2	addaxhosomaodatus	ArabianCamel,Bactriancamel,WildBactrianCamel	fore	0.0157997	0.0156755	0.0757153	0	0	284015	1.61565e+07	0	1.61565e+07
rna73701	506260	ARHGAP32	9743	ARHGAP32	1114	0.999979	1113	Y	C	S	is_ccs2	addaxhosomaodatus	ArabianCamel,Bactriancamel,WildBactrianCamel	fore	0.0160595	0.0159312	0.0757153	0.0001	0.121	800.277	992.181	0	992.181
rna16592	100295672	KLRG1	10219	KLRG1	98	0.999799	97	N	N	D	is_ccs1	Gemsbok,ScimitarHornedOryx,addaxhosomaodatus	Bactriancamel,WildBactrianCamel	fore	0.0291517	0.0287309	0.0883502	113537	inf	29525.9	0	143246	143246
rna27569	529670	LAMA4	3910	LAMA4	1637	0.99995	1636	T	T	N	is_ccs1	Gemsbok,ScimitarHornedOryx,addaxhosomaodatus	Bactriancamel,WildBactrianCamel	fore	0.0230853	0.0228209	0.0833388	221046	inf	42069.3	0	210163	221046
rna42221	515758	TTC12	54970	TTC12	296	0.999935	295	H	H	R	is_ccs1	Gemsbok,ScimitarHornedOryx,addaxhosomaodatus	Bactriancamel,WildBactrianCamel	fore	0.00475425	0.00474297	0.0674215	111561	0	33278.5	0	113322	113322
rna46763	520406	CRB1	23418	CRB1	254	0.999908	253	S	S	G	is_ccs1	Gemsbok,ScimitarHornedOryx,addaxhosomaodatus	Bactriancamel,WildBactrianCamel	fore	0.00771999	0.00769027	0.0674215	2504.55	0	641.078	3.2494	3253.31	3253.31
rna50068	534394	FAM192A	80011	FAM192A	132	0.999931	131	L	L	V	is_ccs1	Gemsbok,ScimitarHornedOryx,addaxhosomaodatus	Bactriancamel,WildBactrianCamel	fore	0.0180735	0.0179111	0.0776309	55736.7	0	9149.54	0	38230.8	55736.7
rna51681	514023	ZNF180	7733	ZNF180	278	0.999959	277	G	G	E	is_ccs1	Gemsbok,ScimitarHornedOryx,addaxhosomaodatus	Bactriancamel,WildBactrianCamel	fore	0.0302799	0.0298261	0.0897138	171868	inf	35908.4	0	211792	211792
rna52313	100848343	ASPDH	554235	ASPDH	260	0.999979	259	R	R	T,S	is_ccs1	Gemsbok,ScimitarHornedOryx,addaxhosomaodatus	Bactriancamel,WildBactrianCamel	fore	0.0256377	0.0253119	0.0868513	23744.7	13300.4	6891.87	0	25214.5	25214.5
rna8881	784894	TGFBR3	7049	TGFBR3	5	0.999939	4	K	K	E	is_ccs1	Gemsbok,ScimitarHornedOryx,addaxhosomaodatus	Bactriancamel,WildBactrianCamel	fore	0.0130771	0.012992	0.0731015	1.6297e+07	0	0.677	0	1.42611e+07	1.6297e+07
rna26658	524755	TAL2	6887	TAL2	32	0.999795	31	Y	R	H	is_ccs2	Gemsbok,ScimitarHornedOryx,addaxhosomaodatus	Bactriancamel,WildBactrianCamel	fore	0.0258065	0.0254764	0.0871435	0	0	2.09203e+08	inf	0	2.09203e+08
rna38831	504784	GATA5	140628	GATA5	169	0.999872	168	S	A	G	is_ccs2	Gemsbok,ScimitarHornedOryx,addaxhosomaodatus	Bactriancamel,WildBactrianCamel	fore	0.0242058	0.0239151	0.0841766	0	0	97559.8	50725.7	0	97559.8
rna45914	508711	GABRD	2563	GABRD	346	0.999963	345	R	R	P,C	is_ccs1	Gemsbok,ScimitarHornedOryx,addaxhosomaodatus	Bactriancamel,WildBactrianCamel	fore	0	0	0	6766.12	inf	220.696	inf	1041.72	6766.12
rna73169	523885	TMEM135	65084	TMEM135	209	0.99995	208	A	I	T	is_ccs2	Gemsbok,ScimitarHornedOryx,addaxhosomaodatus	Bactriancamel,WildBactrianCamel	fore	0.00562186	0.00560609	0.0674215	0	0	2055.07	inf	0	2055.07
rna76706	513680	NHSL2	340527	NHSL2	244	0.999927	243	S	Q	P	is_ccs2	Gemsbok,ScimitarHornedOryx,addaxhosomaodatus	Bactriancamel,WildBactrianCamel	fore	0.029774	0.0293351	0.0889777	0	0	72036.6	inf	0	72036.6
rna10493	508363	CLSPN	63967	CLSPN	345	0.999888	344	R	R	K,E	is_ccs1	Gemsbok,ScimitarHornedOryx,addaxhosomaodatus	Bactriancamel	fore	0.00998449	0.00993481	0.0675212	1.31025e+08	inf	2.84058e+07	0	1.4832e+08	1.4832e+08
rna16485	101904903	LOC101904903	51266	CLEC1B	43	0.999963	42	V	V	I,K	is_ccs1	Gemsbok,ScimitarHornedOryx,addaxhosomaodatus	Bactriancamel	fore	0.0293869	0.0289593	0.0883502	3.64464e+07	inf	9.69893e+06	0	3.78353e+07	3.78353e+07
rna46121	512520	FHAD1	114827	FHAD1	660	0.999985	659	C	C	R	is_ccs1	Gemsbok,ScimitarHornedOryx,addaxhosomaodatus	Bactriancamel	fore	0.0306136	0.0301497	0.0897138	2.26504e+08	0	5.82897e+07	0	2.37734e+08	2.37734e+08
rna16377	537804	GRIN2B	2904	GRIN2B	1169	0.999926	1168	E	A	D	is_ccs2	Gemsbok,ScimitarHornedOryx,addaxhosomaodatus	Bactriancamel	fore	0.0012312	0.00123044	0.0536884	0	0	169875	84057.4	0	169875
rna66857	615982	PHLPP1	23239	PHLPP1	171	0.999971	170	N	I	S	is_ccs2	Gemsbok,ScimitarHornedOryx,addaxhosomaodatus	Bactriancamel	fore	0.0372557	0.0365702	0.0993263	0.2342	13493.5	503.039	8.71642e+07	0.0211	8.71642e+07
rna35761	101907584	DPH7	92715	DPH7	34	0.999972	33	M	M	L,A,T	is_ccs1	Gemsbok,ScimitarHornedOryx,addaxhosomaodatus	WildBactrianCamel	fore	0.00621428	0.00619501	0.0674215	5.31306e+07	4237.17	4.49898e+06	66.9663	6.59664e+07	6.59664e+07
rna35824	515082	OLFM4	10562	OLFM4	53	0.999871	52	S	S	P,A,T	is_ccs1	Gemsbok,ScimitarHornedOryx,addaxhosomaodatus	WildBactrianCamel	fore	0.0190979	0.0189167	0.0783794	2.52347e+07	0	7.18058e+06	1.3326	3.2472e+07	3.2472e+07
rna15568	529659	SLC17A8	246213	SLC17A8	122	0.999763	121	D	D	N	is_ccs1	Gemsbok,ScimitarHornedOryx,addaxhosomaodatus	ArabianCamel	fore	0.0382314	0.0375098	0.0997367	438816	0	91267.2	0	397613	438816
rna16258	537451	GYS2	2998	GYS2	221	0.999867	220	R	R	Q,H	is_ccs1	Gemsbok,ScimitarHornedOryx,addaxhosomaodatus	ArabianCamel	fore	0.0139657	0.0138686	0.073921	74239.2	0	13418.3	0	68072.3	74239.2
rna16532	616060	CLEC9A	283420	CLEC9A	148	0.999999	147	L	L	S,P,C	is_ccs1	Gemsbok,ScimitarHornedOryx,addaxhosomaodatus	ArabianCamel	fore	0.00567263	0.00565657	0.0674215	6.32412e+06	0	2.16281e+06	0	7.89776e+06	7.89776e+06
rna30606	521854	NID2	22795	NID2	341	0.999982	340	H	H	P,L	is_ccs1	Gemsbok,ScimitarHornedOryx,addaxhosomaodatus	ArabianCamel	fore	0.0278137	0.0274305	0.0883502	11.1859	0	2.4007	0	10.7471	11.1859
rna33420	512311	SLC5A7	60482	SLC5A7	548	0.999902	547	V	V	I,L	is_ccs1	Gemsbok,ScimitarHornedOryx,addaxhosomaodatus	ArabianCamel	fore	0.00201266	0.00201064	0.0595674	7.24795e+07	15659.9	6.21132e+07	0	1.63781e+08	1.63781e+08
rna36122	513955	SERPINE3	647174	SERPINE3	18	0.999937	17	E	E	G	is_ccs1	Gemsbok,ScimitarHornedOryx,addaxhosomaodatus	ArabianCamel	fore	0.0186592	0.0184862	0.0776309	729690	0	614.895	0	1.51705e+07	1.51705e+07
rna42288	510313	BUD13	84811	BUD13	27	0.999798	26	A	A	G	is_ccs1	Gemsbok,ScimitarHornedOryx,addaxhosomaodatus	ArabianCamel	fore	0.00839205	0.00835694	0.0674215	22.8471	0.0099	6.4239	4.4441	22.7299	22.8471
rna48487	505792	MVK	4598	MVK	155	0.999952	154	V	V	A,T,M	is_ccs1	Gemsbok,ScimitarHornedOryx,addaxhosomaodatus	ArabianCamel	fore	0.0289742	0.0285585	0.0883502	2.67546e+08	inf	6.11591e+07	0	2.36344e+08	2.67546e+08
rna50160	528348	CCDC113	29070	CCDC113	189	0.99994	188	P	P	Q	is_ccs1	Gemsbok,ScimitarHornedOryx,addaxhosomaodatus	ArabianCamel	fore	0.00995127	0.00990192	0.0675212	3449.65	0.1381	5592.94	0	19924.7	19924.7
rna65394	509176	SYCP2L	221711	SYCP2L	774	0.999946	773	F	F	L	is_ccs1	Gemsbok,ScimitarHornedOryx,addaxhosomaodatus	ArabianCamel	fore	0.0108688	0.0108099	0.0690077	114257	0	1.02758e+06	915.447	4.23752e+06	4.23752e+06
rna11575	100336913	ABCB4	5244	ABCB4	244	0.999478	243	F	C	Y	is_ccs2	Gemsbok,ScimitarHornedOryx,addaxhosomaodatus	ArabianCamel	fore	0.00100377	0.00100327	0.047895	0	0	2.98427e+07	inf	0	2.98427e+07
rna12457	508728	DDX56	54606	DDX56	312	0.999866	311	A	T	P	is_ccs2	Gemsbok,ScimitarHornedOryx,addaxhosomaodatus	ArabianCamel	fore	0.00262694	0.00262349	0.0626013	0	0	1690.41	inf	0	1690.41
rna26094	782674	NOL6	65083	NOL6	748	0.999895	747	C	Q	R	is_ccs2	Gemsbok,ScimitarHornedOryx,addaxhosomaodatus	ArabianCamel	fore	0.0292176	0.0287949	0.0883502	0	0	9.57741e+07	inf	0	9.57741e+07
rna29534	281944	NR2E3	10002	NR2E3	27	0.999851	26	A	S	P	is_ccs2	Gemsbok,ScimitarHornedOryx,addaxhosomaodatus	ArabianCamel	fore	0.021049	0.020829	0.0799659	0	0	64794.4	1.57004e+08	0	1.57004e+08
rna30889	618035	RAB27A	5873	RAB27A	1	0.999916	0	L	S	P	is_ccs2	Gemsbok,ScimitarHornedOryx,addaxhosomaodatus	ArabianCamel	fore	0.0319067	0.031403	0.092194	0.0432	0.0369	7.31881e+06	1.11211e+08	0	1.11211e+08
rna46659	511599	C16H1orf74	148304	C1orf74	131	0.999866	130	V	S	A	is_ccs2	Gemsbok,ScimitarHornedOryx,addaxhosomaodatus	ArabianCamel	fore	0.0149687	0.0148572	0.0757153	0	0	699370	inf	0	699370
rna60170	100300409	BTBD7	55727	BTBD7	1027	0.999866	1026	V	S	A	is_ccs2	Gemsbok,ScimitarHornedOryx,addaxhosomaodatus	ArabianCamel	fore	0.0198508	0.019655	0.0787636	0	0	1656.25	1013.78	0	1656.25
rna6924	537960	ATP1A4	480	ATP1A4	837	0.999948	836	P	D	A	is_ccs2	Gemsbok,ScimitarHornedOryx,addaxhosomaodatus	ArabianCamel	fore	0.0279284	0.027542	0.0883502	0	0	16134.4	7384.35	0	16134.4
rna70592	525169	WDR11	55717	WDR11	982	0.999908	981	T	S	A	is_ccs2	Gemsbok,ScimitarHornedOryx,addaxhosomaodatus	ArabianCamel	fore	0.0136073	0.0135151	0.0731015	358.971	inf	923.365	389582	326.361	389582
rna11830	786198	CDHR3	222256	CDHR3	292	0.999999	291	M	M	A,T	is_ccs1	Gemsbok,ScimitarHornedOryx	Bactriancamel,WildBactrianCamel	fore	0.00377033	0.00376323	0.0626013	2.37303e+06	0	1.05398e+06	0	3.64704e+06	3.64704e+06
rna72338	613849	COL13A1	1305	COL13A1	20	0.999993	19	G	E	D	is_ccs2	Gemsbok,ScimitarHornedOryx	WildBactrianCamel	fore	0.00563164	0.00561581	0.0674215	0	1322.54	645.41	0	1.2012	1322.54
rna36591	508454	GJB6	10804	GJB6	252	0.999991	251	T	T	A,S	is_ccs1	Gemsbok,ScimitarHornedOryx	ArabianCamel	fore	0.00331921	0.00331371	0.0626013	2.43007e+06	2593.69	376078	0	2.62698e+06	2.62698e+06
rna45861	616459	MEGF6	1953	MEGF6	657	0.999996	656	L	L	P	is_ccs1	Gemsbok	ArabianCamel	fore	0.0373903	0.0366999	0.0993263	296269	0	41524.6	0	300096	300096
rna45871	100137803	PRDM16	63976	PRDM16	115	0.999981	114	S	V	G	is_ccs2	Gemsbok	ArabianCamel	fore	0.00626906	0.00624945	0.0674215	0	0	60997.9	inf	0	60997.9
rna62829	540622	CDCP1	64866	CDCP1	606	0.999986	605	S	H	P	is_ccs2	Gemsbok	ArabianCamel	fore	0.00422808	0.00421915	0.0630823	0	0	6650.27	inf	0	6650.27
rna50372	100336872	RIPOR1	79567	FAM65A	713	0.999999	712	K	K	T,I,V	is_ccs1	ScimitarHornedOryx	ArabianCamel	fore	0.00649307	0.00647204	0.0674215	2354.91	inf	620.935	0	2926.3	2926.3
rna62735	506969	ALS2CL	259173	ALS2CL	498	0.999983	497	S	N	T	is_ccs2	ScimitarHornedOryx	ArabianCamel	fore	0.00300508	0.00300057	0.0626013	0	0	591802	inf	0	591802
rna10452	512106	MAP7D1	55700	MAP7D1	131	0.999989	130	G	Q	E	is_ccs2	Gemsbok	Bactriancamel	fore	0.01833	0.0181631	0.0776309	0	0	8.48115e+06	inf	0	8.48115e+06
rna60585	537748	DYNC1H1	1778	DYNC1H1	2046	0.999996	2045	L	N	I	is_ccs2	Gemsbok	Bactriancamel	fore	0.00251123	0.00250808	0.062588	0	0	708177	inf	0	708177
rna30938	523056	BCL2L10	10017	BCL2L10	33	0.999977	32	I	I	M,V,L	is_ccs1	addaxhosomaodatus	Bactriancamel	fore	0	0	0	1.01652e+08	inf	5336.96	0	18685.7	1.01652e+08
rna37936	281509	SVIL	6840	SVIL	1024	0.999982	1023	M	M	T,V,L	is_ccs1	addaxhosomaodatus	Bactriancamel,WildBactrianCamel	fore	0.00212097	0.00211872	0.0596502	1.31635e+08	889012	2.87077e+07	0	1.18935e+08	1.31635e+08
rna59102	533090	POLG	5428	POLG	214	0.999989	213	T	V	A	is_ccs2	addaxhosomaodatus	Bactriancamel,WildBactrianCamel	fore	0.00206366	0.00206153	0.0595674	0	0	4.18717e+07	inf	0	4.18717e+07
rna31821	529720	PROX2	283571	PROX2	430	0.999985	429	T	V	A	is_ccs2	addaxhosomaodatus	ArabianCamel	fore	0.00875535	0.00871713	0.0674215	0	0	19469.7	inf	0	19469.7
rna47326	513234	MGARP	84709	MGARP	164	0.999979	163	K	Q	E	is_ccs2	addaxhosomaodatus	ArabianCamel	fore	0.032917	0.0323811	0.0933917	0	0	2.42914e+07	inf	0	2.42914e+07
rna48336	534434	HECTD4	283450	HECTD4	2716	0.999986	2715	L	T	P	is_ccs2	addaxhosomaodatus	ArabianCamel	fore	0.0155663	0.0154458	0.0757153	0	0	5494.7	1.04414e+08	0	1.04414e+08
rna11900	534500	NRCAM	4897	NRCAM	903	0.998618	902	A	A	P,S	is_ccs1	ArabianCamel,Bactriancamel,WildBactrianCamel	PereDavidsDeer,Reindeer	back	0.0278181	0.0274348	0.0883502	73.4701	149.634	13.2701	4.1626	61.924	149.634
rna12935	520924	NUP205	23165	NUP205	984	0.9993	983	A	S	T	is_ccs2	ArabianCamel,Bactriancamel,WildBactrianCamel	PereDavidsDeer,Reindeer	back	0.00817913	0.00814577	0.0674215	0	0	603.735	487.728	0	603.735
rna1327	524132	LPP	4026	LPP	80	0.996545	79	I	I	V,L,S	is_ccs1	ArabianCamel,Bactriancamel,WildBactrianCamel	PereDavidsDeer,Reindeer	back	0.0156587	0.0155368	0.0757153	11556	138150	177.806	0.0929	829	138150
rna14429	782368	AQP5	362	AQP5	46	0.99995	45	S	S	F,H,R,G,Y	is_ccs1	ArabianCamel,Bactriancamel,WildBactrianCamel	PereDavidsDeer,Reindeer	back	0.00350221	0.00349608	0.0626013	3899.36	11325.1	0.081	0.0003	0.2906	11325.1
rna14440	504364	NCKAP5L	57701	NCKAP5L	1184	0.998448	1183	M	M	V,L	is_ccs1	ArabianCamel,Bactriancamel,WildBactrianCamel	PereDavidsDeer,Reindeer	back	0.0246306	0.0243298	0.0845382	1217.41	4.7682	207.909	0.0156	969.761	1217.41
rna14484	617860	SPATS2	65244	SPATS2	103	0.999273	102	V	V	T,I	is_ccs1	ArabianCamel,Bactriancamel,WildBactrianCamel	PereDavidsDeer,Reindeer	back	0.0198091	0.0196142	0.0787636	21961.7	0.8339	5406.25	0.0097	21306.2	21961.7
rna15017	506574	LRIG3	121227	LRIG3	184	0.999507	183	S	S	N	is_ccs1	ArabianCamel,Bactriancamel,WildBactrianCamel	PereDavidsDeer,Reindeer	back	0.0245954	0.0242954	0.0845382	7.666	1.6229	1.9367	0.2385	7.1212	7.666
rna15605	615734	SLC5A8	160728	SLC5A8	500	0.999232	499	T	L	I	is_ccs2	ArabianCamel,Bactriancamel,WildBactrianCamel	PereDavidsDeer,Reindeer	back	0.0234337	0.0231613	0.0836549	0.0308	0.0088	1765.07	1.01755e+06	0.0415	1.01755e+06
rna1919	513309	GFM1	85476	GFM1	322	0.999245	321	E	Q	K	is_ccs2	ArabianCamel,Bactriancamel,WildBactrianCamel	PereDavidsDeer,Reindeer	back	0.0285555	0.0281516	0.0883502	0	0	749.504	693.198	0	749.504
rna1971	513565	PLCH1	23007	PLCH1	1156	0.999991	1155	L	L	A,P,S	is_ccs1	ArabianCamel,Bactriancamel,WildBactrianCamel	PereDavidsDeer,Reindeer	back	0	0	0	285.394	0.0285	131.978	116.434	454.208	454.208
rna237	280722	APP	351	APP	44	0.999828	43	A	T	I	is_ccs2	ArabianCamel,Bactriancamel,WildBactrianCamel	PereDavidsDeer,Reindeer	back	0.0100737	0.0100232	0.0675212	0	0	453.854	65406.4	0	65406.4
rna2607	508668	RIPK4	54101	RIPK4	341	0.998442	340	M	M	V,L	is_ccs1	ArabianCamel,Bactriancamel,WildBactrianCamel	PereDavidsDeer,Reindeer	back	0.0197917	0.0195971	0.0787636	39.7416	21.1518	6.661	0.0324	37.8922	39.7416
rna29324	783141	UBAP1L	390595	UBAP1L	211	0.999214	210	H	H	Y	is_ccs1	ArabianCamel,Bactriancamel,WildBactrianCamel	PereDavidsDeer,Reindeer	back	0.138648	0.00876774	0.0674215	2375.18	19.6267	569.135	0.0629	2430.33	2430.33
rna29608	508656	CD276	80381	CD276	47	0.999805	46	V	V	A	is_ccs1	ArabianCamel,Bactriancamel,WildBactrianCamel	PereDavidsDeer,Reindeer	back	0.00746446	0.00743667	0.0674215	4711.01	3.7094	713.302	0	3422.68	4711.01
rna30938	523056	BCL2L10	10017	BCL2L10	85	0.999465	84	S	L	P	is_ccs2	ArabianCamel,Bactriancamel,WildBactrianCamel	PereDavidsDeer,Reindeer	back	0.0162828	0.0161509	0.0757153	0.0013	0.001	3388.59	14756.5	0.0011	14756.5
rna31924	537054	POMT2	29954	POMT2	641	0.99965	640	R	E	G	is_ccs2	ArabianCamel,Bactriancamel,WildBactrianCamel	PereDavidsDeer,Reindeer	back	0.035586	0.0349603	0.0971807	0.0133	0.0202	72.5729	389.837	0.0135	389.837
rna36468	540674	WASF3	10810	WASF3	224	0.999766	223	T	T	A,V	is_ccs1	ArabianCamel,Bactriancamel,WildBactrianCamel	PereDavidsDeer,Reindeer	back	0.00939079	0.00934683	0.0675186	131.081	58.3966	22.2618	0.8781	85.1169	131.081
rna36901	506546	DZIP1	22873	DZIP1	580	0.999594	579	E	E	G	is_ccs1	ArabianCamel,Bactriancamel,WildBactrianCamel	PereDavidsDeer,Reindeer	back	0.024207	0.0239164	0.0841766	330.318	0	45.1331	0.005	330.437	330.437
rna38250	508097	ENTPD6	955	ENTPD6	260	0.997858	259	K	K	R	is_ccs1	ArabianCamel,Bactriancamel,WildBactrianCamel	PereDavidsDeer,Reindeer	back	0.0133129	0.0132246	0.0731015	291.74	0.0001	60.4927	0	294.954	294.954
rna39001	524105	SPO11	23626	SPO11	37	0.999435	36	E	S	G	is_ccs2	ArabianCamel,Bactriancamel,WildBactrianCamel	PereDavidsDeer,Reindeer	back	0.0248695	0.0245628	0.0850789	0.0003	0	20912	47587.3	0.0003	47587.3
rna40091	540080	CYP24A1	1591	CYP24A1	118	0.9993	117	A	S	T	is_ccs2	ArabianCamel,Bactriancamel,WildBactrianCamel	PereDavidsDeer,Reindeer	back	0.0225788	0.0223258	0.0823263	0.0348	0.3421	466.724	5741.22	0.025	5741.22
rna40368	540256	ZNF623	9831	ZNF623	348	0.998912	347	K	D	E	is_ccs2	ArabianCamel,Bactriancamel,WildBactrianCamel	PereDavidsDeer,Reindeer	back	0.0217952	0.0215594	0.0810692	0.0063	0.1389	6.3827	143.815	0.0066	143.815
rna42152	538766	C15H11orf1	64776	C11orf1	154	0.999575	153	A	I	T	is_ccs2	ArabianCamel,Bactriancamel,WildBactrianCamel	PereDavidsDeer,Reindeer	back	0.0323645	0.0318464	0.0927515	0	0	33098.3	1.65375e+06	0	1.65375e+06
rna46571	539953	DTL	51514	DTL	409	0.999851	408	M	M	V,G	is_ccs1	ArabianCamel,Bactriancamel,WildBactrianCamel	PereDavidsDeer,Reindeer	back	0.0332747	0.0327272	0.0937844	3683.58	4.5645	2931.2	1.0225	9891.09	9891.09
rna47255	540085	GAB1	2549	GAB1	293	0.999123	292	N	T	S	is_ccs2	ArabianCamel,Bactriancamel,WildBactrianCamel	PereDavidsDeer,Reindeer	back	0.0321783	0.0316661	0.0927184	0.0005	0	5303.72	16618.7	0.0011	16618.7
rna48145	786852	CIT	11113	CIT	1579	0.999464	1578	L	S	P	is_ccs2	ArabianCamel,Bactriancamel,WildBactrianCamel	PereDavidsDeer,Reindeer	back	0.0102606	0.0102081	0.0675212	0	0	7.279	5.0622	0	7.279
rna48527	538233	SSH1	54434	SSH1	446	0.999928	445	N	N	A,P,T,I	is_ccs1	ArabianCamel,Bactriancamel,WildBactrianCamel	PereDavidsDeer,Reindeer	back	0.00192496	0.00192311	0.0595674	28.1799	0.5435	6.1589	0.1433	26.9246	28.1799
rna49211	101906870	LOC101906870	7290	HIRA	294	0.999729	293	A	A	V	is_ccs1	ArabianCamel,Bactriancamel,WildBactrianCamel	PereDavidsDeer,Reindeer	back	0.00165878	0.0016574	0.0595674	396.661	7.0496	86.254	0.3134	329.641	396.661
rna51750	539328	EXOC3L2	90332	EXOC3L2	435	0.999626	434	W	P	R	is_ccs2	ArabianCamel,Bactriancamel,WildBactrianCamel	PereDavidsDeer,Reindeer	back	0.0254414	0.0251205	0.086465	0.0018	0.0141	328.71	998.438	0.0013	998.438
rna51848	100337373	SYMPK	8189	SYMPK	471	0.999455	470	Y	S	C	is_ccs2	ArabianCamel,Bactriancamel,WildBactrianCamel	PereDavidsDeer,Reindeer	back	0.00282907	0.00282507	0.0626013	0	0.009	101.542	174.467	0	174.467
rna51965	282715	CABP5	56344	CABP5	124	0.999849	123	A	A	K,E	is_ccs1	ArabianCamel,Bactriancamel,WildBactrianCamel	PereDavidsDeer,Reindeer	back	0.0110542	0.0109934	0.0693712	5249.31	138.506	301.252	0	5337.62	5337.62
rna52206	529621	PRR12	57479	PRR12	286	0.998943	285	I	M	V	is_ccs2	ArabianCamel,Bactriancamel,WildBactrianCamel	PereDavidsDeer,Reindeer	back	0.0270057	0.0266443	0.0881189	0.0355	0.3396	28.0485	24.1358	0.0026	28.0485
rna62414	525741	CAMKV	79012	CAMKV	509	0.9993	508	A	S	T	is_ccs2	ArabianCamel,Bactriancamel,WildBactrianCamel	PereDavidsDeer,Reindeer	back	0.0136876	0.0135943	0.0731694	0	0	382.001	3381.49	0	3381.49
rna63210	789972	KHDRBS2	202559	KHDRBS2	241	0.998993	240	A	A	V,T	is_ccs1	ArabianCamel,Bactriancamel,WildBactrianCamel	PereDavidsDeer,Reindeer	back	0.00713119	0.00710582	0.0674215	3175.2	14681.9	115.196	2.9506	486.841	14681.9
rna63984	516337	POLR1C	9533	POLR1C	245	0.999116	244	D	V	E	is_ccs2	ArabianCamel,Bactriancamel,WildBactrianCamel	PereDavidsDeer,Reindeer	back	0.00182483	0.00182317	0.0595674	0	0	138.25	96973	0	96973
rna65080	497622	HFE	3077	HFE	61	0.999547	60	T	V	A	is_ccs2	ArabianCamel,Bactriancamel,WildBactrianCamel	PereDavidsDeer,Reindeer	back	0.0373339	0.0366456	0.0993263	0	0	96.1003	6829.66	0	6829.66
rna69523	507518	EXOC6	54536	EXOC6	200	0.99893	199	R	R	Q	is_ccs1	ArabianCamel,Bactriancamel,WildBactrianCamel	PereDavidsDeer,Reindeer	back	0.00426261	0.00425354	0.0630823	49767.7	63310	9632.25	0.0962	48947.8	63310
rna69788	100139581	CRTAC1	55118	CRTAC1	389	0.999209	388	A	N	D	is_ccs2	ArabianCamel,Bactriancamel,WildBactrianCamel	PereDavidsDeer,Reindeer	back	0.0197544	0.0195606	0.0787636	42.1376	0	1904.19	300791	35.7893	300791
rna72316	614824	HKDC1	80201	HKDC1	186	0.999752	185	R	R	S	is_ccs1	ArabianCamel,Bactriancamel,WildBactrianCamel	PereDavidsDeer,Reindeer	back	0.00756648	0.00753793	0.0674215	115421	51.5452	4824.82	0.0001	118448	118448
rna7286	540563	ASH1L	55870	ASH1L	351	0.999758	350	S	S	N,H	is_ccs1	ArabianCamel,Bactriancamel,WildBactrianCamel	PereDavidsDeer,Reindeer	back	0.00391931	0.00391164	0.0626013	932.578	4.3615	222.834	0.0201	919.657	932.578
rna74591	533859	PITPNM1	9600	PITPNM1	479	0.999389	478	T	S	A	is_ccs2	ArabianCamel,Bactriancamel,WildBactrianCamel	PereDavidsDeer,Reindeer	back	0.00953895	0.0094936	0.0675212	0.0001	0	397.472	1592.64	0.0001	1592.64
rna76842	525644	OPHN1	4983	OPHN1	419	0.999544	418	N	N	S	is_ccs1	ArabianCamel,Bactriancamel,WildBactrianCamel	PereDavidsDeer,Reindeer	back	0.0173016	0.0171528	0.0771704	2.81371e+06	0	28651.3	2.3723	5.27457e+06	5.27457e+06
rna7688	531865	OAZ3	51686	OAZ3	84	0.99935	83	K	Q	E	is_ccs2	ArabianCamel,Bactriancamel,WildBactrianCamel	PereDavidsDeer,Reindeer	back	0.010397	0.0103432	0.0679217	0	0	7128.56	13860.2	0	13860.2
rna1327	524132	LPP	4026	LPP	80	0.997215	79	I	I	S,L,V	is_ccs1	ArabianCamel,Bactriancamel,WildBactrianCamel	Hippopotamus,bluewhale	back	0.0156587	0.0155368	0.0757153	0.8944	6.3357	5.5559	63.5649	0.2341	63.5649
rna1971	513565	PLCH1	23007	PLCH1	1156	0.938445	1155	L	L	S,A,P	is_ccs1	ArabianCamel,Bactriancamel,WildBactrianCamel	Hippopotamus,bluewhale	back	0	0	0	0.5513	13.1294	0.1591	1.0936	0.3277	13.1294
rna36468	540674	WASF3	10810	WASF3	224	0.930106	223	T	T	A,V	is_ccs1	ArabianCamel,Bactriancamel,WildBactrianCamel	Hippopotamus,bluewhale	back	0.00939079	0.00934683	0.0675186	0.1228	1.0485	0.3242	0.6323	0.0929	1.0485
rna48527	538233	SSH1	54434	SSH1	446	0.947377	445	N	N	T,A,I,P	is_ccs1	ArabianCamel,Bactriancamel,WildBactrianCamel	Hippopotamus,bluewhale	back	0.00192496	0.00192311	0.0595674	0.3028	1.6296	5.1397	14.6419	0.2547	14.6419
rna12071	511767	EEPD1	80820	EEPD1	462	0.999734	461	Y	Y	H,C	is_ccs1	ArabianCamel,Bactriancamel,WildBactrianCamel	Giraffe,Pronghorn	back	0.0309432	0.0304694	0.0901762	400.942	2670.2	54.5437	0.4278	179.074	2670.2
rna13083	514693	AGK	55750	AGK	250	0.999776	249	V	V	I,T,L	is_ccs1	ArabianCamel,Bactriancamel,WildBactrianCamel	Giraffe,Pronghorn	back	0.0168402	0.0166992	0.0770303	1891.39	38.3466	990.756	0	1830.76	1891.39
rna1389	504615	FETUB	26998	FETUB	17	0.99996	16	R	R	G	is_ccs1	ArabianCamel,Bactriancamel,WildBactrianCamel	Giraffe,Pronghorn	back	0.021247	0.0210229	0.0804289	365.808	1.717	224.348	50.1519	405.735	405.735
rna14244	507184	LOC507184	3887	KRT81	32	0.999204	31	R	R	H,S,G,C,K	is_ccs1	ArabianCamel,Bactriancamel,WildBactrianCamel	Giraffe,Pronghorn	back	0	0	0	1.0061	26.3752	0.0101	0.0004	0.2146	26.3752
rna14764	100140959	MUC19	283463	MUC19	116	0.999922	115	S	S	N	is_ccs1	ArabianCamel,Bactriancamel,WildBactrianCamel	Giraffe,Pronghorn	back	0.021332	0.0211061	0.0804669	46.9873	0.3547	18.6452	4.9986	66.9676	66.9676
rna14874	513281	CPM	1368	CPM	162	0.999655	161	D	D	N,E	is_ccs1	ArabianCamel,Bactriancamel,WildBactrianCamel	Giraffe,Pronghorn	back	0.0366093	0.0359472	0.099171	372.846	4.7671	716.575	4.0677	763.194	763.194
rna15350	787259	PYM1	84305	PYM1	156	0.999994	155	L	L	P,S	is_ccs1	ArabianCamel,Bactriancamel,WildBactrianCamel	Giraffe,Pronghorn	back	0.00660417	0.00658241	0.0674215	9920.06	89103.5	2.2593	0.0001	15.1537	89103.5
rna15722	515605	APPL2	55198	APPL2	407	0.999984	406	V	V	A,P	is_ccs1	ArabianCamel,Bactriancamel,WildBactrianCamel	Giraffe,Pronghorn	back	0.00836398	0.0083291	0.0674215	41409.9	831.78	6625.9	0.7843	25586.6	41409.9
rna16842	282348	SCNN1A	6337	SCNN1A	10	0.999827	9	S	S	T	is_ccs1	ArabianCamel,Bactriancamel,WildBactrianCamel	Giraffe,Pronghorn	back	0.0154588	0.0153399	0.0757153	154.35	4.7586	10.4171	0.0904	179.958	179.958
rna172	785121	LOC785121	337959	KRTAP13-2	87	0.999915	86	R	R	Y,H,C,S	is_ccs1	ArabianCamel,Bactriancamel,WildBactrianCamel	Giraffe,Pronghorn	back	0.0282413	0.0278463	0.0883502	50.7771	17713.9	9.1942	1.6306	23.4053	17713.9
rna17831	618896	ADM2	79924	ADM2	30	0.999841	29	I	I	A,V	is_ccs1	ArabianCamel,Bactriancamel,WildBactrianCamel	Giraffe,Pronghorn	back	0.0142594	0.0141582	0.0741515	1265.9	0.2289	297.382	0.0336	2726.24	2726.24
rna28396	518778	TXLNB	167838	TXLNB	25	0.999934	24	R	G	S	is_ccs2	ArabianCamel,Bactriancamel,WildBactrianCamel	Giraffe,Pronghorn	back	0.00512357	0.00511047	0.0674215	0.0861	0.1578	4137.56	9439.88	0.0795	9439.88
rna29275	616872	MTX3	345778	MTX3	117	0.999829	116	Q	Q	R	is_ccs1	ArabianCamel,Bactriancamel,WildBactrianCamel	Giraffe,Pronghorn	back	0.0112458	0.0111828	0.0693712	5.12619e+06	0	98149.4	1.4332	5.11457e+06	5.12619e+06
rna30669	614323	CA12	771	CA12	327	0.99997	326	T	I	K	is_ccs2	ArabianCamel,Bactriancamel,WildBactrianCamel	Giraffe,Pronghorn	back	0.00511116	0.00509812	0.0674215	0.2405	0.0084	383.083	941.423	0.2482	941.423
rna31441	538889	ZBTB25	7597	ZBTB25	293	0.999926	292	C	H	R	is_ccs2	ArabianCamel,Bactriancamel,WildBactrianCamel	Giraffe,Pronghorn	back	0.00393226	0.00392454	0.0626013	228.64	490.923	12420.2	71366.8	175.946	71366.8
rna31899	615419	VASH1	22846	VASH1	53	0.999504	52	V	V	I	is_ccs1	ArabianCamel,Bactriancamel,WildBactrianCamel	Giraffe,Pronghorn	back	0.0078344	0.00780379	0.0674215	8555.68	57.4284	2373.94	0	6497.63	8555.68
rna37931	510512	ZNF438	220929	ZNF438	468	0.999757	467	A	A	T,S	is_ccs1	ArabianCamel,Bactriancamel,WildBactrianCamel	Giraffe,Pronghorn	back	0.00850055	0.00846452	0.0674215	36.2141	48.0525	4.4404	0.0013	19.5922	48.0525
rna39960	539295	ARFGEF2	10564	ARFGEF2	1404	0.999922	1403	S	S	N	is_ccs1	ArabianCamel,Bactriancamel,WildBactrianCamel	Giraffe,Pronghorn	back	0.0154984	0.0153789	0.0757153	1002.96	0.2846	141.19	0.0275	992.608	1002.96
rna45035	539227	RAB3GAP2	25782	RAB3GAP2	1199	0.999874	1198	A	A	T,S	is_ccs1	ArabianCamel,Bactriancamel,WildBactrianCamel	Giraffe,Pronghorn	back	0.00663044	0.00660851	0.0674215	3231.03	34.0336	569.457	0.2927	2597.74	3231.03
rna45246	507289	SCCPDH	51097	SCCPDH	394	0.999967	393	V	V	A	is_ccs1	ArabianCamel,Bactriancamel,WildBactrianCamel	Giraffe,Pronghorn	back	0.0264955	0.0261476	0.0877982	15531.7	0	4260.16	0.2921	20891	20891
rna49095	101905136	LOC101905136	107985532	LOC107985532	109	0.999655	108	K	K	R	is_ccs1	ArabianCamel,Bactriancamel,WildBactrianCamel	Giraffe,Pronghorn	back	0.0241168	0.0238283	0.0841766	3307.35	0.0229	440.054	0.1086	4635.56	4635.56
rna51707	282862	BCAM	4059	BCAM	550	0.999982	549	R	R	G,S	is_ccs1	ArabianCamel,Bactriancamel,WildBactrianCamel	Giraffe,Pronghorn	back	0.0147903	0.0146814	0.0756818	222.509	49.1169	44.5805	1.7228	232.736	232.736
rna52868	518466	TMEM86B	255043	TMEM86B	166	0.999706	165	M	M	T,V,L	is_ccs1	ArabianCamel,Bactriancamel,WildBactrianCamel	Giraffe,Pronghorn	back	0.00402094	0.00401287	0.0626013	91.2812	45.1176	64.516	3.137	102.762	102.762
rna59554	513924	PSTPIP1	9051	PSTPIP1	272	0.999934	271	G	R	S	is_ccs2	ArabianCamel,Bactriancamel,WildBactrianCamel	Giraffe,Pronghorn	back	0.00866339	0.00862597	0.0674215	0.0001	0.0007	80.8023	5702.11	0.0001	5702.11
rna62198	505543	STAB1	23166	STAB1	810	0.999951	809	P	P	Q,H,L	is_ccs1	ArabianCamel,Bactriancamel,WildBactrianCamel	Giraffe,Pronghorn	back	0.0216566	0.0214238	0.0810692	52.9159	1091.26	1.8242	0.044	10.2084	1091.26
rna63413	510995	KIFC1	3833	KIFC1	510	0.999934	509	H	G	R	is_ccs2	ArabianCamel,Bactriancamel,WildBactrianCamel	Giraffe,Pronghorn	back	0.0160995	0.0159706	0.0757153	0.644	0.0054	574.218	1426.33	0.5928	1426.33
rna63622	618875	C23H6orf222	389384	C6orf222	426	0.999929	425	L	A	P	is_ccs2	ArabianCamel,Bactriancamel,WildBactrianCamel	Giraffe,Pronghorn	back	0.0322764	0.0317611	0.0927492	0.1207	0.0395	100.195	258.445	0.1665	258.445
rna65096	519345	SLC17A3	10786	SLC17A3	91	0.999941	90	T	L	P	is_ccs2	ArabianCamel,Bactriancamel,WildBactrianCamel	Giraffe,Pronghorn	back	0.0134737	0.0133834	0.0731015	2.6298	0.0202	18035.4	35067.8	4.192	35067.8
rna65909	511041	ELP2	55250	ELP2	749	0.999504	748	V	V	I	is_ccs1	ArabianCamel,Bactriancamel,WildBactrianCamel	Giraffe,Pronghorn	back	0.03121	0.030728	0.0906973	458.697	0.3067	151.015	0.2978	466.733	466.733
rna66058	518030	TAF4B	6875	TAF4B	327	0.999911	326	A	A	T,V	is_ccs1	ArabianCamel,Bactriancamel,WildBactrianCamel	Giraffe,Pronghorn	back	0.0200236	0.000197816	0.0120668	305.927	638.247	127.372	61.3735	269.288	638.247
rna69689	281120	DNTT	1791	DNTT	145	0.999949	144	S	S	D,G	is_ccs1	ArabianCamel,Bactriancamel,WildBactrianCamel	Giraffe,Pronghorn	back	0.0283827	0.0279837	0.0883502	5413.23	101.947	1409.89	23.5165	5737.33	5737.33
rna69716	510761	SLIT1	6585	SLIT1	16	0.999977	15	V	V	T,A	is_ccs1	ArabianCamel,Bactriancamel,WildBactrianCamel	Giraffe,Pronghorn	back	0.0179782	0.0178176	0.0776309	265.923	0.0326	67.3384	0.0061	777.909	777.909
rna75047	100851894	LRRC56	115399	LRRC56	43	0.999881	42	R	R	H,G	is_ccs1	ArabianCamel,Bactriancamel,WildBactrianCamel	Giraffe,Pronghorn	back	0	0	0	4.4509	740.959	0.4718	0.3707	1.2248	740.959
rna75920	508380	TMEM187	8269	TMEM187	253	0.99991	252	A	A	T	is_ccs1	ArabianCamel,Bactriancamel,WildBactrianCamel	Giraffe,Pronghorn	back	0.00596661	0.00594885	0.0674215	1664.42	1.9996	217.327	0.3655	1816.21	1816.21
rna10319	535006	TRIT1	54802	TRIT1	12	0.999793	11	G	Q	R	is_ccs2	ArabianCamel,Bactriancamel,WildBactrianCamel	Cattle,Sitatunga	back	0.0279661	0.0275786	0.0883502	0.0059	0	14542.7	4.50233e+06	0.0059	4.50233e+06
rna15533	537782	APAF1	317	APAF1	660	0.999286	659	K	K	R	is_ccs1	ArabianCamel,Bactriancamel,WildBactrianCamel	Cattle,Sitatunga	back	0.0124603	0.012383	0.0717707	55.0629	0	9.8751	0	56.6857	56.6857
rna15646	615510	PARPBP	55010	PARPBP	400	0.999985	399	P	P	L,S	is_ccs1	ArabianCamel,Bactriancamel,WildBactrianCamel	Cattle,Sitatunga	back	0.00708391	0.00705888	0.0674215	844.92	0	193.897	0.0624	1021.79	1021.79
rna15665	101906090	C5H12orf42	374470	C12orf42	172	0.999851	171	V	T	A	is_ccs2	ArabianCamel,Bactriancamel,WildBactrianCamel	Cattle,Sitatunga	back	0.0115344	0.0114681	0.0700263	0.7985	0.0275	5116.88	4749.37	1.0518	5116.88
rna16023	505234	FGD4	121512	FGD4	79	0.999596	78	P	P	S,A	is_ccs1	ArabianCamel,Bactriancamel,WildBactrianCamel	Cattle,Sitatunga	back	0.0186489	0.0184761	0.0776309	7211.03	0.4785	11157.3	0.0031	107552	107552
rna16262	533006	RECQL	5965	RECQL	114	0.999892	113	T	T	R	is_ccs1	ArabianCamel,Bactriancamel,WildBactrianCamel	Cattle,Sitatunga	back	0.0345245	0.0339353	0.0955409	2262.73	39.8616	286.399	0.0165	2222.42	2262.73
rna16275	404160	SLCO1B3	28234	SLCO1B3	425	0.999677	424	M	M	L,V,I	is_ccs1	ArabianCamel,Bactriancamel,WildBactrianCamel	Cattle,Sitatunga	back	0.0226577	0.022403	0.0823263	103058	50196.7	222.039	0.0519	14470.6	103058
rna16970	527026	B4GALNT3	283358	B4GALNT3	621	0.999781	620	I	G	V	is_ccs2	ArabianCamel,Bactriancamel,WildBactrianCamel	Cattle,Sitatunga	back	0.0093902	0.00934625	0.0675186	1.227	0.5817	176.934	147.816	1.0658	176.934
rna17289	101906018	LOC101906018	#N/A	#N/A	33	0.999781	32	I	G	V	is_ccs2	ArabianCamel,Bactriancamel,WildBactrianCamel	Cattle,Sitatunga	back	0.0171057	0.0169602	0.0771704	0.0002	0.0001	6071.64	68745.9	0.0003	68745.9
rna17322	112441544	LOC112441544	8911	CACNA1I	389	0.999739	388	S	S	G	is_ccs1	ArabianCamel,Bactriancamel,WildBactrianCamel	Cattle,Sitatunga	back	0.0157196	0.0155967	0.0757153	62.535	34.5074	20.2099	291.851	81.2686	291.851
rna2479	525947	LOC525947	7018	TF	341	0.999916	340	V	V	M,G,T,A,S	is_ccs1	ArabianCamel,Bactriancamel,WildBactrianCamel	Cattle,Sitatunga	back	0.00727383	0.00724744	0.0674215	333.085	1953.81	13.4612	0.5041	77.8967	1953.81
rna25752	513828	TBC1D2	55357	TBC1D2	384	0.999621	383	Q	Q	R	is_ccs1	ArabianCamel,Bactriancamel,WildBactrianCamel	Cattle,Sitatunga	back	0.0317317	0.0312335	0.0919421	85.7569	0.3031	18.9639	0.0426	98.2559	98.2559
rna26673	104969469	LOC104969469	#N/A	#N/A	58	0.999495	57	E	E	K,A	is_ccs1	ArabianCamel,Bactriancamel,WildBactrianCamel	Cattle,Sitatunga	back	0.0106476	0.0105911	0.0685143	18.5404	243.054	0.5176	0.1941	2.3114	243.054
rna28348	533077	PEX7	5191	PEX7	188	0.999621	187	Q	Q	R	is_ccs1	ArabianCamel,Bactriancamel,WildBactrianCamel	Cattle,Sitatunga	back	0.00339411	0.00338836	0.0626013	7610.35	0.5375	2168.67	0	8654.49	8654.49
rna37685	513129	KIAA1217	56243	KIAA1217	1149	0.999878	1148	I	I	M,T,N	is_ccs1	ArabianCamel,Bactriancamel,WildBactrianCamel	Cattle,Sitatunga	back	0.0380895	0.0373732	0.0997367	28.8508	288.844	2.7428	0.3015	10.2307	288.844
rna37931	510512	ZNF438	220929	ZNF438	589	0.999735	588	R	H	Q	is_ccs2	ArabianCamel,Bactriancamel,WildBactrianCamel	Cattle,Sitatunga	back	0.00850055	0.00846452	0.0674215	0.004	0.0001	110.496	92.1995	0.0313	110.496
rna40126	785799	ZNF7	7553	ZNF7	157	0.999608	156	V	G	A	is_ccs2	ArabianCamel,Bactriancamel,WildBactrianCamel	Cattle,Sitatunga	back	0.0170845	0.0169394	0.0771704	0.0076	0.0485	2300.7	7782.36	0.0009	7782.36
rna45246	507289	SCCPDH	51097	SCCPDH	374	0.999692	373	S	S	P	is_ccs1	ArabianCamel,Bactriancamel,WildBactrianCamel	Cattle,Sitatunga	back	0.0264955	0.0261476	0.0877982	3.7832	0.2087	0.8747	1.3972	4.7242	4.7242
rna45550	100848408	C16H1orf167	284498	C1orf167	46	0.999621	45	Q	Q	R	is_ccs1	ArabianCamel,Bactriancamel,WildBactrianCamel	Cattle,Sitatunga	back	0.230669	0.0228461	0.0833388	3.7822	0.0037	1.3883	1.42	4.5115	4.5115
rna47191	536009	TTC29	83894	TTC29	319	0.999918	318	T	K	M	is_ccs2	ArabianCamel,Bactriancamel,WildBactrianCamel	Cattle,Sitatunga	back	0.0304801	0.0300203	0.0897138	0	0	22071.3	4.76641e+06	0	4.76641e+06
rna49441	509624	KARS	3735	KARS	7	0.99958	6	I	A	V	is_ccs2	ArabianCamel,Bactriancamel,WildBactrianCamel	Cattle,Sitatunga	back	0.0163377	0.016205	0.0757153	0.0068	0	2852.55	17557.4	0.0054	17557.4
rna49584	538506	GSE1	23199	GSE1	68	0.99997	67	R	R	A,G	is_ccs1	ArabianCamel,Bactriancamel,WildBactrianCamel	Cattle,Sitatunga	back	0.0308386	0.030368	0.0901191	69.3476	0.0686	13.8134	0.0524	50.3691	69.3476
rna50557	506501	TERF2	7014	TERF2	332	0.999843	331	T	T	A	is_ccs1	ArabianCamel,Bactriancamel,WildBactrianCamel	Cattle,Sitatunga	back	0.00711738	0.00709211	0.0674215	122061	3.9264	101856	6.0044	484701	484701
rna59135	404191	ANPEP	290	ANPEP	115	0.999864	114	T	T	S,F,A	is_ccs1	ArabianCamel,Bactriancamel,WildBactrianCamel	Cattle,Sitatunga	back	0.0202508	0.0200471	0.0797526	3935.28	33457.9	6.5487	1.0516	33.9092	33457.9
rna59156	510140	SEMA4B	10509	SEMA4B	439	0.999912	438	P	F	S	is_ccs2	ArabianCamel,Bactriancamel,WildBactrianCamel	Cattle,Sitatunga	back	0.0173376	0.0171881	0.0771704	0.0164	0.1576	13.1222	58.6802	0.0155	58.6802
rna59702	515911	STRA6	64220	STRA6	31	0.999846	30	A	E	G	is_ccs2	ArabianCamel,Bactriancamel,WildBactrianCamel	Cattle,Sitatunga	back	0.0222496	0.022004	0.0816876	5.1294	21.1448	16.5022	12.2537	0.015	21.1448
rna59810	788930	GPR33	2856	GPR33	232	0.999868	231	R	R	K,N	is_ccs1	ArabianCamel,Bactriancamel,WildBactrianCamel	Cattle,Sitatunga	back	0.0369922	0.0363163	0.0993263	14909.1	0.5029	9266.32	5.4097	31605.6	31605.6
rna65721	519449	ZNF516	9658	ZNF516	18	0.998431	17	S	S	T,P,G	is_ccs1	ArabianCamel,Bactriancamel,WildBactrianCamel	Cattle,Sitatunga	back	0.00018713	0.000187112	0.0120668	42.8015	127.921	0.2895	0.6397	0.3192	127.921
rna69663	785845	CC2D2B	387707	CC2D2B	1144	0.999645	1143	R	R	Q	is_ccs1	ArabianCamel,Bactriancamel,WildBactrianCamel	Cattle,Sitatunga	back	0.0361748	0.0355283	0.0982991	531.034	8.8899	117.204	0.173	524.383	531.034
rna70001	513279	PPRC1	23082	PPRC1	763	0.99974	762	T	T	S,G	is_ccs1	ArabianCamel,Bactriancamel,WildBactrianCamel	Cattle,Sitatunga	back	0.0269495	0.0265896	0.0881189	1040.38	0.2211	376.027	0.012	1171.56	1171.56
rna71875	510413	TAF5L	27097	TAF5L	107	0.999843	106	S	T	N	is_ccs2	ArabianCamel,Bactriancamel,WildBactrianCamel	Cattle,Sitatunga	back	0.00754757	0.00751916	0.0674215	3.251	1.5638	922.069	1079.18	2.7489	1079.18
rna73420	532018	TMEM86A	144110	TMEM86A	86	0.99822	85	I	I	L,V	is_ccs1	ArabianCamel,Bactriancamel,WildBactrianCamel	Cattle,Sitatunga	back	0	0	0	1555.64	646.769	701.518	0	1767.6	1767.6
rna9493	506223	OMA1	115209	OMA1	228	0.999591	227	E	R	K	is_ccs2	ArabianCamel,Bactriancamel,WildBactrianCamel	Cattle,Sitatunga	back	0.016203	0.0160724	0.0757153	2.9229	2.7791	12871.9	47823.4	1.3096	47823.4
rna12224	535589	TAX1BP1	8887	TAX1BP1	182	0.999367	181	C	N	S	is_ccs2	Alpaca,llama	DefassaWaterbuck,Lechwe	back	0.033475	0.0329209	0.0937844	0	0	209.844	108.794	0	209.844
rna25502	527643	TESK1	7016	TESK1	241	0.999317	240	G	Q	R	is_ccs2	Alpaca,llama	DefassaWaterbuck,Lechwe	back	0.023546	0.0232709	0.0837753	0	0	2958.64	10508.2	0	10508.2
rna29809	515594	PRMT5	10419	PRMT5	350	0.998828	349	K	D	E	is_ccs2	Alpaca,llama	DefassaWaterbuck,Lechwe	back	0.00149831	0.00149719	0.0587112	0	0	6286.45	inf	0	6286.45
rna30487	515078	TMEM62	80021	TMEM62	434	0.99966	433	M	M	A,T,V	is_ccs1	Alpaca,llama	DefassaWaterbuck,Lechwe	back	0.00860523	0.00856831	0.0674215	26091.3	101574	14461.8	3.7743e+07	3604.67	3.7743e+07
rna3141	281013	ASMT	438	ASMT	39	0.999572	38	R	R	E,P,Q,-	is_ccs1	Alpaca,llama	DefassaWaterbuck,Lechwe	back	0.0161363	0.0160068	0.0757153	2922.3	729.746	196.216	0	2905.54	2922.3
rna34550	281780	GGTA1	360203	GLT6D1	102	0.999307	101	R	L	Q	is_ccs2	Alpaca,llama	DefassaWaterbuck,Lechwe	back	0.0272844	0.0269155	0.0883502	0.0001	0	585.863	345.115	0.0009	585.863
rna37726	516469	ENKUR	219670	ENKUR	144	0.998656	143	L	I	V	is_ccs2	Alpaca,llama	DefassaWaterbuck,Lechwe	back	0.0153708	0.0152533	0.0757153	0	0	12962.6	4692.01	0	12962.6
rna43876	540545	SYT13	57586	SYT13	123	0.998196	122	N	G	D	is_ccs2	Alpaca,llama	DefassaWaterbuck,Lechwe	back	0.00807042	0.00803794	0.0674215	0	0.0001	19.6563	7.8746	0	19.6563
rna44857	281652	C4BPB	725	C4BPB	40	0.999432	39	A	M	V	is_ccs2	Alpaca,llama	DefassaWaterbuck,Lechwe	back	0.0201272	0.019926	0.0795593	0.0023	117.343	660.881	inf	0.0016	660.881
rna45064	505051	TAF1A	9015	TAF1A	449	0.999091	448	S	D	G	is_ccs2	Alpaca,llama	DefassaWaterbuck,Lechwe	back	0.0292497	0.0288261	0.0883502	0	0	350915	1.42081e+07	0	1.42081e+07
rna45401	517828	LOC517828	2328	FMO3	325	0.9998	324	R	R	-,W	is_ccs1	Alpaca,llama	DefassaWaterbuck,Lechwe	back	0.0341955	0.0336174	0.0949005	7221.88	0.0082	1434.37	4374.58	5986.35	7221.88
rna46661	505371	TRAF3IP3	80342	TRAF3IP3	46	0.999127	45	R	H	Q	is_ccs2	Alpaca,llama	DefassaWaterbuck,Lechwe	back	0.0273362	0.0269659	0.0883502	0.5064	0	855.897	845.621	2.4593	855.897
rna47005	532175	RBM46	166863	RBM46	7	0.998453	6	E	N	D	is_ccs2	Alpaca,llama	DefassaWaterbuck,Lechwe	back	0.0241528	0.0238634	0.0841766	0	0	94635.2	53865.9	0	94635.2
rna49130	526295	AIFM3	150209	AIFM3	323	0.998834	322	T	V	I	is_ccs2	Alpaca,llama	DefassaWaterbuck,Lechwe	back	0.0134786	0.0133882	0.0731015	0.1924	1.7127	86.8883	6705.8	0.1638	6705.8
rna60950	510330	DYNC1LI1	51143	DYNC1LI1	62	0.998916	61	R	N	K	is_ccs2	Alpaca,llama	DefassaWaterbuck,Lechwe	back	0.0106645	0.0106079	0.0685143	0	0	2299.89	164912	0	164912
rna62717	112443487	LOC112443487	100288960	PRSS43	28	0.999709	27	L	S	F	is_ccs2	Alpaca,llama	DefassaWaterbuck,Lechwe	back	0.0220751	0.0218332	0.0815403	48.0243	15.2225	107558	93735.6	122.067	107558
rna66518	528378	HAUS1	115106	HAUS1	77	0.999375	76	T	M	I	is_ccs2	Alpaca,llama	DefassaWaterbuck,Lechwe	back	0.0125639	0.0124853	0.0717707	0	0	1.22072e+08	1.48355e+08	0	1.48355e+08
rna6697	617485	SH2D1B	117157	SH2D1B	21	0.999367	20	E	M	K	is_ccs2	Alpaca,llama	DefassaWaterbuck,Lechwe	back	0.0208316	0.0206161	0.0799659	0	0	3996.73	4.8409e+06	0	4.8409e+06
rna70790	534925	EEF1AKMT2	399818	METTL10	17	0.999621	16	R	E	G	is_ccs2	Alpaca,llama	DefassaWaterbuck,Lechwe	back	0.0329315	0.0323952	0.0933917	0	0	95074.2	589416	0	589416
rna72843	112444747	LOC112444747	195977	ANTXRL	64	0.997926	63	P	P	T,S	is_ccs1	Alpaca,llama	DefassaWaterbuck,Lechwe	back	0	0	0	37978.1	37601.3	1794.02	3.8142	27398.2	37978.1
rna7761	505645	TMOD4	29765	TMOD4	212	0.998491	211	V	L	M	is_ccs2	Alpaca,llama	DefassaWaterbuck,Lechwe	back	0.0034654	0.0034594	0.0626013	0	0	196796	8.89654e+08	0	8.89654e+08
rna9570	509775	TMEM59	9528	TMEM59	24	0.997961	23	I	L	M	is_ccs2	Alpaca,llama	DefassaWaterbuck,Lechwe	back	0.0183255	0.0181586	0.0776309	0	0	127774	82968.3	0	127774
rna12324	535171	MPP6	51678	MPP6	300	0.999251	299	I	I	A,V	is_ccs1	ArabianCamel,Bactriancamel,WildBactrianCamel	DefassaWaterbuck,Lechwe	back	0.033031	0.0324915	0.0833731	2.50429e+07	53557	41467.6	0	2.47808e+07	2.50429e+07
rna12671	539985	GCC1	79571	GCC1	125	0.999597	124	L	A	P	is_ccs2	ArabianCamel,Bactriancamel,WildBactrianCamel	DefassaWaterbuck,Lechwe	back	0.114823	0.108476	0.0770303	0	0	24.5633	2043.92	0	2043.92
rna12703	539444	FAM71F1	84691	FAM71F1	219	0.999023	218	G	G	S,N	is_ccs1	ArabianCamel,Bactriancamel,WildBactrianCamel	DefassaWaterbuck,Lechwe	back	0.0728939	0.0703006	0.0771704	1.62344e+07	7022.3	7282.37	0	2.24433e+07	2.24433e+07
rna12722	515624	KCP	375616	KCP	1409	0.999616	1408	E	E	G,R	is_ccs1	ArabianCamel,Bactriancamel,WildBactrianCamel	DefassaWaterbuck,Lechwe	back	0.321704	0.275088	0.0892046	149.704	0.1138	26.1918	0.8371	173.84	173.84
rna13590	508513	UBE3C	9690	UBE3C	26	0.99948	25	T	M	I	is_ccs2	ArabianCamel,Bactriancamel,WildBactrianCamel	DefassaWaterbuck,Lechwe	back	0.0497686	0.0485504	0.0933917	216.407	0.6914	2.4194	0.6886	191.676	216.407
rna16814	541169	NOP2	4839	NOP2	570	0.999335	569	R	P	Q	is_ccs2	ArabianCamel,Bactriancamel,WildBactrianCamel	DefassaWaterbuck,Lechwe	back	0.0927521	0.0885806	0.0810692	0.5714	0.1276	825.23	78773.7	0.7552	78773.7
rna25005	536863	MPDZ	8777	MPDZ	441	0.997849	440	P	P	S,A	is_ccs1	ArabianCamel,Bactriancamel,WildBactrianCamel	DefassaWaterbuck,Lechwe	back	0.109533	0.103747	0.0897138	50.4284	178.267	32.845	1937.41	12.8699	1937.41
rna2845	510855	PCNT	5116	PCNT	1361	0.99896	1360	S	D	N	is_ccs2	ArabianCamel,Bactriancamel,WildBactrianCamel	DefassaWaterbuck,Lechwe	back	0.518573	0.40463	0.0781435	0.9945	0.0249	0.6581	8.4125	1.1198	8.4125
rna32423	616986	REV1	51455	REV1	227	0.999675	226	Q	L	P	is_ccs2	ArabianCamel,Bactriancamel,WildBactrianCamel	DefassaWaterbuck,Lechwe	back	0.110737	0.104826	0.0930949	1.903	0.034	0.7621	0.4531	2.2109	2.2109
rna33587	281190	GGCX	2677	GGCX	649	0.999606	648	M	K	T	is_ccs2	ArabianCamel,Bactriancamel,WildBactrianCamel	DefassaWaterbuck,Lechwe	back	0.00857229	0.00853565	0.0674215	0	0	18.2572	14063.7	0	14063.7
rna35265	534284	SETX	23064	SETX	634	0.998751	633	L	V	M	is_ccs2	ArabianCamel,Bactriancamel,WildBactrianCamel	DefassaWaterbuck,Lechwe	back	0.277599	0.2424	0.0704342	420.086	645.938	172.902	336.505	424.537	645.938
rna36307	507069	BRCA2	675	BRCA2	879	0.99844	878	N	N	D	is_ccs1	ArabianCamel,Bactriancamel,WildBactrianCamel	DefassaWaterbuck,Lechwe	back	0.936488	0.607998	0.0674215	331.344	72.8881	258.097	4056.12	399.935	4056.12
rna37007	101906350	CCDC168	643677	CCDC168	1845	0.99947	1844	G	G	S,F	is_ccs1	ArabianCamel,Bactriancamel,WildBactrianCamel	DefassaWaterbuck,Lechwe	back	1.2507	0.131689	0.0982991	2.3017	6.7996	1.855	116.701	2.9246	116.701
rna44820	533216	IKBKE	9641	IKBKE	585	0.99849	584	Q	K	R	is_ccs2	ArabianCamel,Bactriancamel,WildBactrianCamel	DefassaWaterbuck,Lechwe	back	0.0333869	0.0328357	0.0717707	0	0	32.3722	1620.63	0	1620.63
rna45493	540683	VPS13D	55187	VPS13D	1151	0.999975	1150	I	I	A,T	is_ccs1	ArabianCamel,Bactriancamel,WildBactrianCamel	DefassaWaterbuck,Lechwe	back	0.145914	0.00966446	0.0937844	319.113	14.2106	61.5455	0.0026	258.817	319.113
rna46385	100048947	RNASEL	6041	RNASEL	418	0.996443	417	K	K	S,G,R	is_ccs1	ArabianCamel,Bactriancamel,WildBactrianCamel	DefassaWaterbuck,Lechwe	back	0.444319	0.358739	0.0675212	40.2551	9.579	9.8092	1.1747	48.6655	48.6655
rna46454	540872	TRMT1L	81627	TRMT1L	97	0.999994	96	F	F	S,T	is_ccs1	ArabianCamel,Bactriancamel,WildBactrianCamel	DefassaWaterbuck,Lechwe	back	0.0340514	0.0334782	0.0675212	2374.3	33.5029	692.517	4244.16	2635.24	4244.16
rna46894	107131237	PPP1R12B	4660	PPP1R12B	486	0.999509	485	E	T	K	is_ccs2	ArabianCamel,Bactriancamel,WildBactrianCamel	DefassaWaterbuck,Lechwe	back	0.214272	0.192871	0.0971534	0.0914	0.2148	27.0146	83.019	0.0765	83.019
rna47106	535511	SH3D19	152503	SH3D19	519	0.999212	518	S	S	G,N	is_ccs1	ArabianCamel,Bactriancamel,WildBactrianCamel	DefassaWaterbuck,Lechwe	back	0.0803357	0.0771935	0.0949005	0.5219	132.483	0.0422	0.0069	0.1421	132.483
rna49922	514467	SALL1	6299	SALL1	484	0.999876	483	L	L	P	is_ccs1	ArabianCamel,Bactriancamel,WildBactrianCamel	DefassaWaterbuck,Lechwe	back	0.0289027	0.028489	0.0330878	4.9635	0.0635	1.2658	0	4.1268	4.9635
rna50044	613577	HERPUD1	9709	HERPUD1	30	0.999807	29	C	S	R	is_ccs2	ArabianCamel,Bactriancamel,WildBactrianCamel	DefassaWaterbuck,Lechwe	back	0.0429868	0.0420759	0.08918	0	0	4374.37	5262.86	0	5262.86
rna50221	414735	CDH5	1003	CDH5	10	0.999908	9	V	V	A,T	is_ccs1	ArabianCamel,Bactriancamel,WildBactrianCamel	DefassaWaterbuck,Lechwe	back	0.0050846	0.0050717	0.0674215	184.033	5.5423	50.3637	31.8118	238.434	238.434
rna50748	518738	GPATCH1	55094	GPATCH1	693	0.999278	692	R	H	Q	is_ccs2	ArabianCamel,Bactriancamel,WildBactrianCamel	DefassaWaterbuck,Lechwe	back	0.0643898	0.0623606	0.0883502	0.0637	0.4393	61.983	1607.54	0.0543	1607.54
rna51380	527083	LOC527083	1553	CYP2A13	265	0.997655	264	V	V	I	is_ccs1	ArabianCamel,Bactriancamel,WildBactrianCamel	DefassaWaterbuck,Lechwe	back	0.0755945	0.0728079	0.0674215	26548.1	0	4427.75	0	23973.1	26548.1
rna63150	510120	MCM2	4171	MCM2	6	0.999952	5	L	L	P,R	is_ccs1	ArabianCamel,Bactriancamel,WildBactrianCamel	DefassaWaterbuck,Lechwe	back	0.00992436	0.00987528	0.0881189	58.9563	2.9422	8.506	0	46.589	58.9563
rna64418	505555	VWA7	80737	VWA7	718	0.999758	717	L	S	F	is_ccs2	ArabianCamel,Bactriancamel,WildBactrianCamel	DefassaWaterbuck,Lechwe	back	0.134802	0.126111	0.0757153	0	0	664.436	770.757	0	770.757
rna65154	504870	ACOT13	55856	ACOT13	69	0.994036	68	M	M	L,I	is_ccs1	ArabianCamel,Bactriancamel,WildBactrianCamel	DefassaWaterbuck,Lechwe	back	0.388623	0.32201	0.0757153	109224	523691	1519.72	664.327	6068.01	523691
rna65668	100335435	HSBP1L1	440498	HSBP1L1	18	0.99902	17	A	S	G	is_ccs2	ArabianCamel,Bactriancamel,WildBactrianCamel	DefassaWaterbuck,Lechwe	back	0.158806	0.146838	0.0675212	0	0	1328.96	755.355	0	1328.96
rna7063	517126	FCRL5	83416	FCRL5	60	0.995702	59	H	H	S,N,Y,P,R,T	is_ccs1	ArabianCamel,Bactriancamel,WildBactrianCamel	DefassaWaterbuck,Lechwe	back	0.293139	0.254081	0.0883502	156.918	4.4218	117.867	292.872	264.785	292.872
rna70849	784700	FAM196A	642938	FAM196A	170	0.999201	169	S	T	P	is_ccs2	ArabianCamel,Bactriancamel,WildBactrianCamel	DefassaWaterbuck,Lechwe	back	0.11586	0.1094	0.0949005	0.8152	0.7311	134.864	68.0971	0.8364	134.864
rna7263	526125	GON4L	54856	GON4L	154	0.999304	153	S	S	A	is_ccs1	ArabianCamel,Bactriancamel,WildBactrianCamel	DefassaWaterbuck,Lechwe	back	0.0641945	0.0621774	0.0674215	6.0532	40.6993	1.4987	0.0199	6.0304	40.6993
rna72841	782834	ANTXRL	195977	ANTXRL	116	0.999134	115	R	R	K,I	is_ccs1	ArabianCamel,Bactriancamel,WildBactrianCamel	DefassaWaterbuck,Lechwe	back	0.314212	0.269636	0.0897138	92.3667	0.0682	19.1898	0.4325	113.133	113.133
rna75690	100139912	MAMLD1	10046	MAMLD1	874	0.999827	873	P	P	Q,K,W	is_ccs1	ArabianCamel,Bactriancamel,WildBactrianCamel	DefassaWaterbuck,Lechwe	back	0.127318	0.119547	0.0717707	78.1877	0.6695	29.6221	13.5286	94.7169	94.7169
rna9419	536993	PATJ	10207	PATJ	1138	0.999691	1137	T	E	A	is_ccs2	ArabianCamel,Bactriancamel,WildBactrianCamel	DefassaWaterbuck,Lechwe	back	0.203616	0.184225	0.0883502	0	0	39.3983	711.44	0	711.44

## Sheet: Supplementary Data 7
Supplementary Data 7 The positive selected sites of convergent genes calculated by MEME
gene	Codon	alpha	beta+	LRT	P	site
RELN	300	0	266.347	6.836	0.0147	[1]aAa>aGa.Aaa>Gaa
RELN	351	0	292.411	7.715	0.0094	[3]Gtc>Atc
LOC104972026	561	0	27.676	6.488	0.0176	[1]Gtc>Atc
LHFPL3	1502	0	19.319	5.495	0.0292	[1]agG>agC
LOC107132398	2631	0	24.235	5.388	0.0309	[1]Gat>Aat
KRTAP7-1	44	0.646	25.415	7.901	0.0085	[1]Ggt>Agt.gGt>gAt.ggT>ggC
KRTAP7-1	47	0	23.932	4.921	0.0393	[1]Tgc>Cgc
GTSE1	2	0	201.495	12.542	0.0008	[2]aAg>aCg
GTSE1	8	1.242	7908.53	9.009	0.0049	[1]caG>caA.cAg>cGg.Cag>Gag.CaG>NaN.GAG>CG...
GTSE1	33	0	135.538	6.554	0.017	[2]aCc>aTc
GTSE1	62	0	14.687	6.822	0.0148	[1]cGg>cAg.cGg>cCg.Cgg>Tgg
GTSE1	68	0	98.983	5.948	0.0232	[2]Agc>Ggc
GTSE1	69	1.185	23.858	6.509	0.0174	[1]tcG>tcT.tCg>tTg.tcT>tcC.tGG>tCN.tTg>tG...
GTSE1	73	3.111	8869.84	7.497	0.0105	[2]GcC>CcG
GTSE1	74	0	1005.15	20.413	0	[2]GTg>CGg
GTSE1	75	2.075	10000.000...	8.096	0.0077	[1]aaG>aaT.CaA>AaG.cAA>cGG.Gaa>Caa.gaA>ga...
GTSE1	77	0	10000.000...	5.189	0.0342	[1]Gaa>Naa.GCA>AGG.gCa>gAa
GTSE1	79	0	4483.34	10.411	0.0024	[2]aGC>aCG
GTSE1	80	0	1175.67	14.637	0.0003	[1]GAC>CGA.GAc>CGc.GAc>TGc
GTSE1	202	0	17.334	10.599	0.0022	[2]Ggg>Agg
GTSE1	206	0	10.396	5.711	0.0261	[2]gTg>gGg
GTSE1	332	0	15.159	7.055	0.0131	[1]Cca>Tca
GTSE1	428	0	248.061	15.851	0.0002	[2]agT>agG.Agt>Ggt
GTSE1	498	0	14.037	5.443	0.03	[1]cAg>cGg.cGg>cTg
GTSE1	553	1.747	699.915	4.462	0.0498	[4]cCg>cTg
GTSE1	602	0	583.093	8.328	0.0069	[1]cGc>cAc
GTSE1	660	0	13.09	5.868	0.0241	[4]Ggc>Agc
GTSE1	741	0	14.623	5.785	0.0252	[2]Ccc>Gcc
GTSE1	752	1.356	172.349	5.494	0.0292	[2]Agg>Ggg
GTSE1	771	0	47.09	7.089	0.0129	[1]cTg>cCg
GTSE1	788	0	10000.000...	25.219	0	[1]Gag>Cag.GAG>CCC
GTSE1	789	0	131.918	6.602	0.0166	[1]GTG>ANN.Gtg>Atg.gTg>gCg
NR2E3	5	0	205.719	7.953	0.0083	[1]aAc>aGc.AAC>GGG
NR2E3	14	0	10.721	4.797	0.0419	[1]gTg>gGg
NR2E3	17	0	9.65	4.511	0.0485	[1]Tcc>Ccc
NR2E3	36	0	112.949	5.441	0.03	[1]Ccc>Gcc.Ccc>Tcc
NR2E3	46	0.002	510.694	5.601	0.0277	[1]aGc>aCc.Agc>Ggc
NR2E3	125	0	21.974	6.485	0.0176	[1]aTg>aGg.cAg>cGg.Ctg>Atg.cTg>cAg
NTNG2	370	0	9.364	6.636	0.0163	[2]Act>Cct
NTNG2	430	0	8.633	6.589	0.0167	[2]Cct>Tct
NTNG2	618	1.253	5609.66	6.566	0.0169	[1]ccG>ccA.cCg>cTg.CcG>TcC
NTNG2	619	0	99.949	5.13	0.0353	[1]Cgc>Ggc.Cgc>Tgc
PNPLA7	364	0	22.776	9.826	0.0032	[2]Ggc>Agc
PNPLA7	524	0	443.412	7.436	0.0108	[2]Gtc>Atc
PNPLA7	601	0	11.722	4.697	0.0441	[1]Gtg>Atg.Gtg>Ctg
PNPLA7	1181	0	44.108	6.301	0.0193	[1]cGg>cAg
ANKRD26	91	2.631	718.722	6.405	0.0183	[1]gCa>gAa.gcA>gcG.Gca>Tca.gcG>gcA.TCA>GG...
ANKRD26	106	0	68.793	6.425	0.0181	[1]cGT>cAG.Tgt>Cgt
ANKRD26	127	0	25.197	4.776	0.0423	[3]gCT>gNN
ANKRD26	159	2.252	10000.000...	9.671	0.0035	[1]AcA>GcG.gcA>gcG.gCA>gTG.GTG>ACA
ANKRD26	175	1.46	1413.31	8.294	0.007	[2]Atg>Ntg
ANKRD26	245	0	14.713	5.58	0.028	[1]aTt>aAt.Ctt>Gtt.Ctt>Ttt.Gtt>Att.TtT>At...
ANKRD26	268	0	18.911	6.067	0.0218	[1]aaT>aaA.aAt>aTt.AAt>CCt
ANKRD26	270	2.086	52.436	5.138	0.0351	[1]CAg>TGg.cTg>cAg.cTG>cCA.Ctg>Ttg.CtG>Tt...
ANKRD26	271	0	1306.36	10.714	0.002	[1]AaA>CaT
ANKRD26	274	0	10.462	5.079	0.0362	[1]ttA>ttC
ANKRD26	277	0	8.1	5.092	0.0359	[1]cTa>cCa.cTa>cGa
ANKRD26	284	0	5.593	4.51	0.0486	[2]Tcc>Ccc
ANKRD26	310	0	82.447	8.235	0.0072	[1]AGt>CAt.Agt>Ggt.Ggt>Agt
ANKRD26	317	0	80.173	9.179	0.0045	[1]gAa>gGa.GGa>ACa
ANKRD26	324	0.815	51.38	6.67	0.016	[2]Gtc>Atc
ANKRD26	341	0	1040.38	17.01	0.0001	[2]cCa>cTa
ANKRD26	399	0	583.663	5.829	0.0246	[1]Atg>Ctg.ATG>GAC
ANKRD26	424	5.894	1674.94	7.445	0.0108	[2]AGT>CAA
ANKRD26	427	1.639	606.165	5.425	0.0303	[2]cGg>cAg.Cgg>Tgg
ANKRD26	432	0	536.78	15.777	0.0002	[1]CAt>ATt.cAt>cTt
ANKRD26	433	0	15.157	5.667	0.0267	[2]ttA>ttT
ANKRD26	440	0	242.083	8.97	0.005	[2]aGa>aAa.GGa>ACa
ANKRD26	494	2.708	251.038	7.251	0.0119	[3]ccT>ccC
ANKRD26	503	0.945	47.247	5.935	0.0233	[1]ccT>ccC.cCt>cTt.CCt>TTt
ANKRD26	607	0	8.506	4.472	0.0495	[5]Gta>Ata
ANKRD26	656	1.047	30.352	4.746	0.043	[1]GCa>ATa.gcA>gcG
ANKRD26	849	0	50.902	7.326	0.0114	[1]AaT>GaA
ANKRD26	850	1.111	180.039	11.025	0.0017	[1]GaC>AaT.GAC>ATG
ANKRD26	852	1.144	209.915	4.716	0.0437	[1]CAG>AGA.cAg>cGg.cAG>cTC.Cag>Gag
ANKRD26	853	0	1050.57	5.509	0.029	[2]aGg>aAg
ANKRD26	854	2.742	98.461	6.317	0.0192	[2]CAG>AGC
ANKRD26	855	1.761	843.678	8.314	0.0069	[1]CTT>AGC.ctT>ctA.ctT>ctC.Ctt>Ttt
ANKRD26	857	0	950.629	10.299	0.0025	[2]cGa>cAa
ANKRD26	859	0.729	153.822	12.334	0.0009	[1]caG>caA.cAg>cGg.CGG>AAT.cGg>cAg.Cgg>Tg...
ANKRD26	860	0	952.615	11.349	0.0015	[1]aAt>aGt.AAT>GGA
ANKRD26	863	0	34.904	8.563	0.0061	[1]AGa>GAa
ANKRD26	864	4.224	867.068	6.186	0.0205	[2]atC>atA.atC>atT
ANKRD26	865	0.629	738.328	9.435	0.0039	[1]tTA>tAT.ttA>ttG
ANKRD26	913	0.548	12.719	6.255	0.0198	[2]Gcc>Acc
ANKRD26	1257	1.506	451.091	7.242	0.0119	[1]aTC>aCT.atC>atA.Atc>Ctc.CTC>TCA
ANKRD26	1258	0.996	95.37	6.881	0.0144	[1]aCa>aGa.ACa>CAa.Aca>Cca.AcA>GcG
ANKRD26	1259	1.89	1236.13	4.59	0.0466	[1]aGT>aAC.aGt>aCt.AGT>GTC
ANKRD26	1260	1.221	113.002	8.935	0.005	[1]caA>caG.cAa>cCa.CAG>AGT
ANKRD26	1263	0	10000.000...	6.953	0.0138	[1]GaA>AaG
ANKRD26	1264	2.824	2909.58	11.166	0.0016	[2]Gca>Aca
ANKRD26	1567	0	1150.65	15.336	0.0002	[1]Act>Gct.ACT>TGC
ANKRD26	1639	0	33.213	9.035	0.0048	[1]tAC>tGG
ANKRD26	1642	0	124.018	10.44	0.0024	[1]aAG>aTC
ANKRD26	1671	0	1874.89	10.153	0.0027	[1]cTC>cAA.CTC>TCT
OLAH	54	0.685	171.59	4.609	0.0461	[1]ccC>ccT.Ccc>Gcc
OLAH	56	0	47.421	11.676	0.0013	[2]Gca>Tca
OLAH	69	0	14.618	4.619	0.0459	[1]aaG>aaT.aAg>aTg.Aag>Gag.Aat>Gat
OLAH	70	0	210.741	6.593	0.0166	[1]Att>Ttt.Ttt>Ctt
OLAH	85	0	187.407	5.989	0.0227	[1]Gaa>Aaa
OLAH	169	0	14.459	5.308	0.0322	[1]Gag>Aag.gaG>gaC.gaG>gaT
OLAH	185	6.351	10000.000...	4.626	0.0457	[2]gAC>gCT.gaT>gaC
OLAH	272	0	15.904	5.708	0.0262	[1]cTt>cCt
OLAH	276	0	30.348	11.446	0.0014	[1]caC>caA.cAc>cGc
OLAH	286	0	593.662	8.387	0.0067	[1]aCc>aAc.aGc>aCc.aGc>aTc.AGc>GAc
SLC52A3	281	0	141.231	4.723	0.0435	[3]Ggc>Agc
PLEKHA7	10	0	141.21	5.457	0.0298	[1]gAC>gGG
PLEKHA7	11	0	657.832	14.707	0.0003	[1]aCT>aAA.Act>Gct
PLEKHA7	12	0	69.229	14.553	0.0003	[1]TtA>CtT
PLEKHA7	13	0	39.371	7.686	0.0095	[1]Cct>Act
PLEKHA7	53	0	134.834	10.267	0.0026	[1]ATc>TCc
PLEKHA7	54	0	3651.69	19.311	0	[1]CGC>GCT
PLEKHA7	55	0	193.326	16.701	0.0001	[1]TCa>CAa
PLEKHA7	526	0	410.69	6.806	0.0149	[1]cGc>cTc
PLEKHA7	541	0	124.651	5.677	0.0266	[1]Ggc>Agc
PLEKHA7	624	0	33.141	9.756	0.0033	[2]Gtg>Atg
PLEKHA7	913	0	330.154	6.462	0.0178	[1]Gtg>Atg.Gtg>Ctg
RAG1	34	0	65.266	6.067	0.0218	[1]Gcc>Acc
RAG1	87	1.648	31.932	5.175	0.0345	[1]gaC>gaA.gaC>gaT.gAc>gGc
RAG1	341	0	18.439	6.072	0.0217	[1]Ctc>Atc
SUCO	67	5.046	83.116	5.36	0.0313	[2]gcC>gcT.gCt>gTt
SUCO	127	0	19.87	5.469	0.0296	[2]gGc>gAc
SUCO	238	0	442.141	6.962	0.0138	[1]Gct>Act.Gct>Tct
SUCO	438	0	27.433	4.828	0.0412	[3]Gta>Ata
SUCO	595	0	276.137	5.228	0.0335	[1]Agt>Ggt.Ggt>Tgt
SUCO	658	0.926	479.267	6.221	0.0201	[1]ctG>ctA.Ctg>Gtg.Gtg>Atg.Gtg>Ctg.gTg>gA...
SUCO	828	0	621.14	5.311	0.0321	[1]Ata>Gta
SUCO	1119	0	29.109	5.04	0.0369	[1]Act>Gct
PPP1R12B	18	0.912	338.955	12.401	0.0009	[1]GCg>CGg.gcG>gcA
PPP1R12B	21	0	2696.19	15.434	0.0002	[1]GcC>CcG
PPP1R12B	22	0	192.696	6.573	0.0168	[1]GAG>AGC
PPP1R12B	23	0	1964.98	7.767	0.0091	[1]CAG>AGC
PPP1R12B	193	0	123.63	5.245	0.0332	[1]cAg>cGg.Cag>Gag
PPP1R12B	555	0	14.085	4.687	0.0443	[1]cAg>cGg.Cgg>Tgg
PPP1R12B	561	0	15.262	6.314	0.0192	[1]Acc>Tcc
PPP1R12B	750	0.857	22.183	6.513	0.0173	[2]taT>taC
PPP1R12B	801	0	284.593	8.797	0.0054	[2]Act>Gct
LOC101907648	11	0	38.418	6.276	0.0196	[2]Gac>Aac
LOC101907648	12	1.826	131.553	9.735	0.0034	[1]tGt>tAt.tGt>tCt.tgT>tgC
LOC101907648	22	1.033	55.172	5.177	0.0344	[1]cTc>cAc.cTc>cGc.ctC>ctT
ETFA	178	0	105.337	12.973	0.0007	[2]Gca>Aca
ETFA	274	0.02	10000.000...	9.419	0.0039	[1]GAA>NNT
ETFA	296	0	48.039	6.496	0.0175	[1]aCa>aTa
LIPM	76	1.051	32.392	6.853	0.0146	[2]Gtt>Att
LIPM	147	0.001	22.468	4.778	0.0423	[1]ACa>GTa.aTa>aCa
LIPM	264	0	36.92	5.065	0.0365	[2]Gtg>Atg
LIPM	273	0	14.12	5.017	0.0374	[2]Atc>Gtc
LIPM	417	0	109.718	5.391	0.0308	[2]cAg>cGg.cGg>cAg
SHC1	123	0	133.774	6.849	0.0146	[1]Act>Gct
SHC1	124	0	297.628	6.44	0.018	[1]Cgg>Ggg
SHC1	381	0	65.378	13.87	0.0004	[1]aCt>aTt.Act>Cct
CARNS1	960	0	31.279	13.504	0.0005	[2]Gtt>Att
CCDC17	109	1.622	80.434	7.502	0.0105	[2]cGt>cCt
CCDC17	250	0	323.986	6.597	0.0166	[3]cGg>cAg
CCDC17	280	0	27.586	4.887	0.04	[1]caG>caC.caG>caT.cAg>cCg.cAg>cGg
CCDC17	285	0	28.675	5.439	0.0301	[2]cAg>cGg
CCDC17	448	0	181.095	6.121	0.0212	[1]aCc>aTc.Acc>Tcc
CCDC17	497	0	52.457	9.967	0.003	[1]caG>caC.caG>caT
CCDC17	557	0	371.072	6.379	0.0186	[2]agT>agG
CCDC17	611	0	18.84	4.687	0.0443	[1]Gag>Aag
MAP7D1	84	1.379	60.837	4.739	0.0431	[2]cCc>cTc.Ccc>Tcc
MAP7D1	130	0	83.05	8.197	0.0073	[1]Ccc>Tcc
MAP7D1	146	0	72.642	6.296	0.0194	[1]aAg>aTg
MAP7D1	150	0	215.071	17.533	0.0001	[1]Gaa>Caa.gAa>gGa
MAP7D1	154	0	617.574	7.842	0.0088	[1]AAg>NCg
MAP7D1	630	1.358	10000.000...	13.93	0.0004	[1]cgC>cgG.CgC>GgG
DYNC1H1	110	0	298.502	7.443	0.0108	[1]ggA>ggT
DYNC1H1	877	0	139.13	4.474	0.0495	[1]atC>atA
DYNC1H1	2210	0	3507.2	16.028	0.0001	[1]cTC>cCG
DYNC1H1	2211	0	181.873	21.044	0	[1]tAT>tGG
DYNC1H1	2212	0	1805.13	5.66	0.0268	[1]CaG>AaA
DYNC1H1	2213	1.228	700.001	13.228	0.0006	[1]aTc>aAc.atC>atT.Atc>Ctc
DYNC1H1	2632	0.434	197.708	8.898	0.0051	[1]ctG>ctC.Ctg>Gtg
DYNC1H1	2633	0	126.2	8.133	0.0076	[1]aAg>aTg
DYNC1H1	3650	0	931.68	9.447	0.0039	[1]aAc>aCc
RIPOR1	695	0.758	135.756	7.322	0.0115	[2]Act>Gct
RIPOR1	749	0	440.469	8.57	0.0061	[1]Cac>Tac
RIPOR1	794	0.075	10000.000...	21.451	0	[1]AAG>CCA.aGC>aAG.AGC>GCA.Agc>Ggc
RIPOR1	854	0	391.143	16.378	0.0001	[2]aTa>aAa.aTa>aCa
RIPOR1	1067	1.278	1847.36	7.981	0.0082	[1]ccC>ccT.Ccc>Gcc
ALS2CL	94	0	101.06	7.98	0.0082	[2]cAg>cGg.cGg>cAg
ALS2CL	554	0.784	749.392	16.436	0.0001	[1]aCc>aAc.acC>acT.aCt>aGt
C3H1orf216	122	0	47.516	10.215	0.0026	[1]Gac>Aac.gAc>gGc
C3H1orf216	142	0	24.171	7.431	0.0109	[1]cTt>cCt
BAIAP2L2	120	0	14.971	4.873	0.0403	[1]Cgc>Ggc
BAIAP2L2	221	0	101.729	5.319	0.032	[1]tCg>tTg
BAIAP2L2	508	0	100.477	7.9	0.0085	[2]cCa>cTa
BAIAP2L2	526	0	12.47	4.555	0.0474	[1]Acc>Gcc.ACc>GTc
BAIAP2L2	561	0	36.936	9.093	0.0047	[5]Cgg>Ggg
BAIAP2L2	567	0	1680.62	19.802	0	[1]cCc>cAc.cCc>cTc.CCC>GGG
BAIAP2L2	568	1.892	2547.41	9.974	0.003	[2]caA>caG
BAIAP2L2	635	0	13.403	4.586	0.0467	[1]Gcc>Acc.gCc>gTc
BAIAP2L2	644	0	180.237	4.711	0.0438	[3]cAc>cGc
BAIAP2L2	650	0	10000.000...	18.978	0	[1]aCT>aAA.aCt>aTt
SLC35D2	3	0	23.402	10.773	0.002	[1]Acg>Ccg.ACG>GAC
SLC35D2	11	0	11.873	7.859	0.0087	[2]Gcg>Tcg
SLC35D2	26	0	27.771	9.845	0.0032	[2]Gtg>Ctg
SLC35D2	28	0	10.392	4.792	0.042	[1]aAG>aGC.aAg>aGg.Aag>Cag
SLC35D2	30	0	50.547	13.16	0.0006	[1]CTG>TGT
SLC35D2	35	2.172	47.741	5.403	0.0306	[1]TAC>ACG.taC>taT
SLC35D2	38	0	240.017	4.865	0.0404	[1]TGC>GCT
SLC35D2	262	0.992	10000.000...	4.554	0.0475	[1]Aga>Gga.ggA>ggG.gGA>gTG
SLC35D2	349	0	48.65	8.25	0.0072	[2]Aga>Gga
ZNF462	59	0	17.975	5.518	0.0289	[2]Gtg>Atg
ZNF462	324	0	15.644	5.23	0.0335	[1]Ggc>Agc
ZNF462	543	0	31.577	5.312	0.0321	[1]cAg>cCg
ZNF462	558	0	2540.06	12.365	0.0009	[1]CAG>AGC
ZNF462	563	0	22.739	5.684	0.0265	[2]cGc>cAc
ZNF462	569	0.001	1581.47	17.965	0.0001	[1]aTc>aGc.ATc>CAc
ZNF462	703	0	20.756	5.98	0.0228	[2]aAa>aGa
ZNF462	764	0	786.342	6.561	0.0169	[1]gaG>gaC
ZNF462	1648	0	44.792	13.233	0.0006	[2]Gct>Act
LOC112441525	68	0.977	30.356	6.495	0.0175	[2]aCg>aTg.aGg>aAg.aGg>aCg
LOC112441525	185	0	21.239	6.3	0.0193	[1]Gtt>Att.Gtt>Ctt.gTt>gCt.Gtt>Ttt
FUCA2	28	4.338	8979.12	14.231	0.0003	[2]gcT>gcC
FUCA2	48	0.863	559.952	5.469	0.0296	[2]gCc>gGc
FUCA2	174	0	54.016	11.12	0.0017	[1]gAc>gCc.gAc>gGc
SLC22A1	52	0	12.795	5.081	0.0362	[2]Cgg>Tgg
SLC22A1	95	0	252.623	6.686	0.0159	[3]Gcc>Acc
SLC22A1	356	0	11.37	4.573	0.047	[2]Ctc>Atc
SLC22A1	493	0	9.717	5.581	0.028	[1]Act>Gct.aTt>aCt.atT>atG.Att>Gtt
TMEM255B	3	0	56.124	4.847	0.0408	[1]caG>caC.cAG>cGC
TMEM255B	6	0	358.765	8.881	0.0052	[1]cCg>cAg.cCG>cGT
TMEM255B	247	0	19.907	5.097	0.0359	[2]Gcc>Acc
TMEM255B	284	3.364	10000.000...	10.296	0.0025	[1]cGC>cAT.cGC>cCG.cgC>cgG.Cgc>Tgc.Cgg>Ag...
TMEM255B	316	0.921	21.132	8.509	0.0063	[1]GAg>AGg.ggA>ggT.gGg>gAg.ggG>ggA
TMEM255B	318	1.023	10000.000...	10.645	0.0021	[2]cAg>cGg.cGg>cAg
FCHSD2	730	3.644	202.452	9.543	0.0037	[2]gcA>gcG
TCN1	58	0	25.024	6.636	0.0163	[2]Atc>Gtc
TCN1	172	0	39.03	7.951	0.0083	[3]aCt>aAt
TCN1	203	1.032	247.786	9.473	0.0038	[1]aCa>aAa.acA>acT.aCa>aTa.aTa>aCa.aTA>aC...
TCN1	204	5.971	10000.000...	6.203	0.0203	[2]caA>caG
TCN1	327	3.897	53.583	5.005	0.0376	[2]Atc>Gtc
TCN1	413	0	25.593	5.888	0.0239	[3]gCt>gTt
TCN1	420	0	25.133	6.318	0.0192	[1]Gat>Aat.gAt>gGt
MMP17	10	1.313	1088.54	4.496	0.0489	[1]ccC>ccT.cCT>cTG
MMP17	12	4.755	10000.000...	6.739	0.0154	[3]ccG>ccA
MMP17	13	0	4868.66	14.826	0.0003	[1]cCG>cGC
MMP17	16	0.961	83.235	9.943	0.003	[1]cGg>cCg.cgG>cgT.cGg>cTg.Cgg>Tgg
MMP17	233	0	45.239	9.205	0.0044	[2]Gcc>Acc
MMP17	324	0	16.203	5.212	0.0338	[1]cCg>cTg.Ccg>Tcg.tCg>tTg
DNAH10	128	0	16.092	5.212	0.0338	[2]agT>agG
DNAH10	1337	1.544	2867.52	7.142	0.0126	[1]Gta>Ata.GtA>CtC.gtA>gtG.Gtg>Atg
DNAH10	1371	0	19.691	5.226	0.0336	[1]Tac>Cac
DNAH10	1879	0	14.411	4.714	0.0437	[1]Agc>Ggc
DNAH10	1905	0	19.348	5.688	0.0265	[2]Atc>Gtc
DNAH10	2236	0.626	725.071	6.803	0.0149	[1]gGA>gCG.ggA>ggG
DNAH10	2724	0	22.571	7.604	0.0099	[1]tTa>tCa
DNAH10	2784	1.842	31.272	4.561	0.0473	[1]aAc>aGc.Aac>Cac.aaT>aaC.aAt>aGt
DNAH10	2787	0	27.695	6.905	0.0142	[1]Gtc>Atc.Gtc>Ctc
DNAH10	3035	0	16.135	5.461	0.0297	[2]Gtg>Atg
DNAH10	3492	0	28.113	5.365	0.0312	[1]Gag>Cag
LOC107131422	109	0	14.997	4.503	0.0487	[1]Aag>Gag.aGg>aAg.Agg>Ggg
LOC107131422	329	0	48.801	10.592	0.0022	[1]aAg>aCg.Aag>Cag.Aag>Gag
LOC107131422	360	0	20.021	5.525	0.0288	[1]Gga>Aga.gGa>gAa
LOC107131422	382	0	16.174	5.745	0.0257	[1]Gcc>Acc.gTc>gCc
LOC107131422	394	0	30.205	6.582	0.0167	[2]Caa>Aaa.cTa>cAa
LOC107131422	512	0	15.699	5.633	0.0272	[2]cTg>cCg
LOC107131422	534	5.246	598.007	8.365	0.0067	[2]TCC>AGT
LOC107131422	535	0	2215.42	13.489	0.0005	[4]CaT>GaG
LOC107131422	626	0	620.915	7.11	0.0128	[4]Gta>Nta
LOC107131422	868	0	370.446	6.721	0.0156	[3]Aaa>Gaa
LOC107131422	870	0	548.088	5.4	0.0307	[4]aTa>aGa
LOC107131422	873	0	15.616	4.56	0.0473	[2]atT>atG
LOC107131422	894	4.112	10000.000...	17.788	0.0001	[1]aaG>aaA.Aag>Cag.AGA>TTG.aGg>aAg.agG>ag...
LOC107131422	920	0	13.272	4.923	0.0392	[2]Ggt>Agt
LOC107131422	967	0	22.637	5.381	0.031	[2]Gaa>Aaa
LOC107131422	994	0	17.43	4.88	0.0401	[1]aAg>aGg.aAg>aTg
LOC107131422	1021	0	22.431	5.348	0.0315	[1]aAg>aGg.Aag>Gag
LOC107131422	1208	0	22.137	5.816	0.0248	[1]Gta>Cta.gTa>gCa
LOC107131422	1287	0	67.341	5.469	0.0296	[1]Gct>Act.gCt>gTt.Gct>Tct
LOC107131422	1310	0	31.817	6.006	0.0225	[1]Gag>Aag
LOC107131422	1358	9.42	10000.000...	10.412	0.0024	[2]Ggc>Agc.gGC>gAG
LOC107131422	1464	0	1191.45	21.118	0	[1]cTg>cCg.CTg>GAg.Ctg>Gtg
LOC107131422	1465	0.001	2336.72	12.005	0.0011	[1]AGT>GAG.Agt>Ggt.gGT>gAG
LOC107131422	1495	0	21.923	5.289	0.0325	[1]gAg>gGg
LOC107131422	1520	0	22.02	4.708	0.0438	[1]CTg>TGg.Tgg>Cgg
LOC107131422	1540	0	15.865	5.34	0.0317	[1]gTt>gCt
LOC107131422	1601	0	21.919	6.004	0.0225	[2]ctG>ctN
LOC107131422	1618	0	14.689	5.127	0.0353	[1]Gca>Aca
LOC107131422	1632	0	14.196	5.436	0.0301	[1]Ctc>Ttc
LOC107131422	1649	0	57.048	5.727	0.0259	[1]cAg>cCg
LOC107131422	1675	0	172.977	6.361	0.0187	[3]Ccc>Acc
LOC107131422	1694	0	454.342	6.706	0.0157	[1]aCt>aTt.Act>Cct
LOC107131422	1710	0	65.233	4.95	0.0387	[1]GCc>TAc.Gcc>Tcc.TAc>GCc
LOC107131422	1790	0	21.26	5.714	0.0261	[2]Tca>Gca
LOC107131422	1941	0	30.771	7.086	0.0129	[2]Cgg>Tgg
LOC107131422	1944	1.73	53.774	6.267	0.0197	[1]caG>caA.CAg>TGg
LOC107131422	2071	0	24.878	5.665	0.0268	[1]aAg>aGg
LOC107131422	2150	0	29.651	7.73	0.0093	[2]aAt>aGt
LOC523461	6	0	44.026	5.859	0.0242	[1]Gct>Act.gCt>gTt.gTt>gAt
LOC523461	86	0	7.656	4.608	0.0462	[1]Tgt>Cgt
LOC523461	87	0	13.556	6.371	0.0186	[2]Cca>Gca
LOC523461	105	0	7.601	5.087	0.0361	[2]cGt>cAt
LOC523461	231	0	336.884	7.863	0.0087	[1]Gtc>Ctc.gTc>gCc
LOC523461	232	0	464.888	8.4	0.0066	[2]cCt>cAt
LOC523461	997	0	9.966	5.216	0.0337	[3]Tcc>Acc
LOC523461	1000	1.442	54.474	4.802	0.0418	[2]Aac>Gac
LOC523461	1002	0	85.887	6.253	0.0198	[1]CAa>NTa
LOC523461	1003	0.855	1037.61	10.061	0.0029	[1]gaA>gaG.GAG>AGA
LOC523461	1004	0.736	2945.87	12.855	0.0007	[1]CTC>ACT.ctC>ctT
LOC523461	1005	1.09	829.067	8.421	0.0066	[2]Cta>Tta
LOC523461	1008	0	7.859	4.727	0.0434	[1]Aaa>Gaa
LOC523461	1009	1.296	121.491	10.318	0.0025	[1]GAC>AGA.gaC>gaT
LOC523461	1015	0	17.972	11.117	0.0017	[2]Act>Gct
LOC523461	1026	0	8.846	5.582	0.0279	[1]cTt>cCt.Ctt>Gtt
OGG1	172	0	24.55	6.147	0.0209	[1]Cgg>Tgg
OGG1	174	0	132.229	5.069	0.0364	[3]Atc>Ctc
OGG1	290	0	26.71	4.739	0.0431	[1]cAg>cGg
OGG1	303	4.877	9742.83	8.573	0.0061	[2]ggC>ggA
OGG1	328	1.024	44.234	8.288	0.007	[1]caA>caC.caA>caG.cAa>cGa
MCM2	3	0	556.993	11.303	0.0015	[1]gCG>gGC
MCM2	389	3.791	2514.72	7.65	0.0097	[3]gcC>gcT
FCRLA	222	1.164	38.688	5.417	0.0304	[1]Acc>Gcc.Gcc>Acc.GcC>AcT.gCc>gTc.Gcc>Tc...
FCRLA	292	0	13.373	5.266	0.0329	[1]aaT>aaG.aAt>aCt.aCt>aAt
FCRLA	328	0	61.918	18.901	0	[1]cCt>cTt.CCt>TGt
FCRL6	39	0	90.892	6.964	0.0138	[3]cGa>cAa
FCRL6	167	0	13.906	4.782	0.0422	[2]cGc>cAc
FCRL6	278	0	56.542	4.893	0.0398	[1]gAg>gGg.Ggg>Agg
FCRL6	284	0	98.67	5.196	0.0341	[1]gAg>gTg
FCRL6	305	0	10000.000...	18.646	0	[1]aCC>aGG.aGc>aCc.agC>agA.agC>agG.aGc>aT...
CFAP43	622	0	64.893	10.366	0.0024	[2]gaA>gaT
CFAP43	716	0.983	47.155	5.944	0.0232	[4]cGg>cAg
CFAP43	734	0	64.08	5.525	0.0288	[2]aCt>aTt
CFAP43	745	0	539.33	5.674	0.0266	[1]Gat>Aat.gaT>gaG
CFAP43	929	0	24.016	5.38	0.031	[1]aGa>aAa
CFAP43	942	0	23.691	4.986	0.038	[1]aAa>aGa
CFAP43	1392	0	28.351	5.343	0.0316	[1]aAa>aGa.Aaa>Gaa
CFAP43	1408	0.935	1183.14	10.383	0.0024	[1]CGg>AAg.Cgg>Agg.cGg>cAg
CFAP43	1590	0	23.287	4.931	0.0391	[2]Gta>Ata
ENO4	15	1.386	55.643	8.142	0.0076	[1]aGg>aAg.agG>agA.aGg>aTg
ENO4	116	0	27.328	6.377	0.0186	[2]Gct>Act
ENO4	129	0	251.592	7.549	0.0102	[3]tCg>tTg
ENO4	599	0	460.137	6.859	0.0145	[1]Gag>Aag.gAg>gGg.Ggg>Agg
ARHGAP32	7	0	20.114	6.81	0.0149	[1]Gta>Ata
ARHGAP32	844	0	16.973	5.942	0.0232	[1]aGt>aAt
ARHGAP32	854	0.678	343.916	4.992	0.0379	[1]gGc>gCc.ggT>ggC
ARHGAP32	1083	0	22.523	6.466	0.0178	[2]Aca>Gca
ARHGAP32	1171	0	24.604	7.125	0.0127	[1]Tct>Cct.Tct>Gct.tCt>tGt
ARHGAP32	1249	0	47.518	14.158	0.0004	[1]tCt>tAt.tCt>tGt
ARHGAP32	1262	0	21.698	6.649	0.0162	[2]Tcc>Ccc
ARHGAP32	1346	0.852	295.851	4.649	0.0452	[1]ccC>ccG.Ccc>Gcc.Ccc>Tcc.Ccg>Gcg
ARHGAP32	1851	0	25.993	5.507	0.029	[1]caC>caG.cAg>cCg
ARHGAP32	2049	0	24.409	6.878	0.0144	[2]gGc>gCc
PNMA6E	94	0	720.717	6.877	0.0144	[2]Gat>Nat
PNMA6E	132	0.658	19.864	6.724	0.0156	[2]gGt>gAt
PNMA6E	179	0	5922.51	8.943	0.005	[1]AcA>GcG.Gca>Aca.GCa>NNa.Gca>Tca.GCg>CA...
PNMA6E	306	0	3784.23	4.764	0.0426	[3]GGt>NNt
PNMA6E	383	2.712	10000.000...	7.524	0.0103	[4]ggA>ggG
PNMA6E	384	4.012	10000.000...	9.062	0.0047	[3]gcT>gcC
PNMA6E	406	0	224.266	8.938	0.005	[2]Tgt>Agt
PNMA6E	423	0	10.663	6.024	0.0223	[1]Gca>Aca.gCa>gGa.Gca>Tca
PNMA6E	428	1.289	21.801	5.716	0.0261	[2]gcT>gcC.gCt>gGt
PNMA6E	429	0	9.504	5.575	0.028	[2]Gca>Tca
PNMA6E	521	3	1422.29	9.723	0.0034	[1]aGC>aNN.atC>atT.GCA>AGC.GtG>AtC.gTG>gC...
CCDC191	238	0	285.246	7.064	0.0131	[1]Aaa>Gaa
CCDC191	276	0	169.25	6.311	0.0192	[1]gAg>gGg
CCDC191	405	0	29.701	5.576	0.028	[2]cAc>cGc
CCDC191	415	0	203.037	6.378	0.0186	[2]cGt>cAt
CCDC191	605	0	30.544	5.564	0.0282	[1]AAc>CGc.Cgc>Tgc
CCDC191	827	0	143.906	15.299	0.0002	[2]Gta>Tta
AP4B1	257	0	68.838	13.215	0.0006	[2]Acc>Gcc
AP4B1	369	0	34.189	6.423	0.0182	[1]Atc>Gtc
AP4B1	446	0	36.057	6.859	0.0145	[1]Gtc>Atc
AP4B1	532	0	647.726	9.174	0.0045	[1]cAg>cGg.cGg>cAg.Cgg>Tgg
AP4B1	584	0	31.889	6.685	0.0159	[2]cGt>cAt
MEGF6	112	0.93	109.522	6.385	0.0185	[1]gcC>gcT.gCc>gTc
MEGF6	157	0	91.124	9.522	0.0037	[1]cGg>cAg.cGg>cTg.cTg>cCg
MEGF6	169	1.051	66.559	5.43	0.0302	[3]Gtc>Atc
MEGF6	237	0	70.142	6.698	0.0158	[1]Cag>Gag
MEGF6	600	0	105.367	10.639	0.0021	[1]Ttg>Gtg.tTg>tGg
MEGF6	1013	1.031	211.122	14.931	0.0002	[1]cCa>cTa.ccG>ccA.ccG>ccT.cCt>cTt
MEGF6	1223	0	10000.000...	12.449	0.0009	[1]GGG>NNC
MEGF6	1264	0.907	70.548	5.459	0.0298	[3]Gtc>Atc
MEGF6	1315	2.02	119.109	5.397	0.0307	[2]gcC>gcT
MEGF6	1407	0.99	68.36	5.432	0.0302	[4]Gtc>Atc
MEGF6	1485	0.9	70.415	5.531	0.0287	[3]cGc>cAc
MEGF6	1641	1.02	77.518	5.596	0.0277	[2]Ggc>Agc
PRDM16	7	0	153.528	15.044	0.0002	[1]AGg>GAg
PRDM16	138	0	131.553	14.669	0.0003	[1]Ggc>Agc.gGc>gTc
PRDM16	675	1.18	83.071	5.461	0.0297	[1]ccC>ccT.Ccc>Gcc
PRDM16	783	1.4	66.77	5.012	0.0375	[4]cTg>cCg
PRDM16	791	1.417	80.294	5.061	0.0365	[2]Gcc>Acc
CDCP1	206	0	42.591	6.851	0.0146	[4]Gtc>Atc
CDCP1	771	1.192	7050.17	12.858	0.0007	[1]gGC>gCG.ggG>ggC
CDCP1	773	0	4737.08	12.549	0.0008	[1]Tgc>Cgc.TGC>CTG.tGc>tTc
CDCP1	778	0	135.153	14.976	0.0002	[1]cCc>cAc.Ccc>Tcc
CDCP1	780	0.635	419.697	14.753	0.0003	[1]ACc>CAc.aTa>aCa.aTA>aCC.Ata>Gta
CDCP1	781	0	217.394	10.53	0.0022	[1]TGc>AAc.TGc>CTc.Tgc>Ggc
TMCC3	247	0	10.936	5.352	0.0314	[1]Gtg>Atg
PMEL	364	0	223.086	7.743	0.0093	[1]Cct>Tct
PMEL	420	1.152	606.991	5.186	0.0343	[1]acC>acT.Acc>Gcc
PMEL	436	2.41	62.883	7.269	0.0118	[1]Ggg>Agg.gGt>gAt.ggT>ggA.ggT>ggG
PMEL	528	0	220.347	6.801	0.015	[1]Tgt>Cgt
PMEL	554	0	1761.85	8.682	0.0057	[1]Ctc>Atc
PMEL	622	1.086	41.635	4.525	0.0482	[1]gGt>gAt.ggT>ggC.Ggt>Tgt
SMPDL3A	4	1.345	10000.000...	11.284	0.0015	[1]cgG>cgT.Cgg>Tgg.cTg>cCg.cTG>cGA.cTg>cG...
SMPDL3A	375	0	52.244	5.622	0.0274	[1]aCc>aTc.Acc>Gcc
SMPDL3A	378	0	50.693	4.577	0.0469	[2]Att>Gtt
SMPDL3A	394	1.228	29.421	6.118	0.0212	[1]Gca>Aca.gcA>gcG.gCa>gTa
DIP2A	3	0	24.451	6.654	0.0161	[1]gCc>gGc.gGc>gCc
DIP2A	5	1.923	1062.25	15.969	0.0001	[1]cgC>cgT.CGC>GCG.GCG>CGC
DIP2A	6	1.056	902.502	7.882	0.0086	[1]CgG>GgC.Ggg>Cgg.gGg>gAg.ggG>ggC
DIP2A	7	4.082	1047.26	5.961	0.023	[1]CTG>TGC.TGC>CTG.tgC>tgT
DIP2A	9	1.964	531.815	15.6	0.0002	[2]Ctg>Ttg
DIP2A	11	2.489	843.767	5.741	0.0258	[1]gcG>gcT.gCG>gGC.GgC>CgG
DIP2A	14	1.131	1232.06	15.712	0.0002	[1]CTG>GCC.CtG>TtA
DIP2A	15	3.445	880.866	5.32	0.032	[1]ccC>ccA.ccC>ccG.ccC>ccT.CcG>GcT
DIP2A	51	0.856	601.026	9.988	0.003	[2]gtA>gtG
DIP2A	52	1.749	1257.27	8.087	0.0078	[1]ccA>ccC.ccA>ccG.ccC>ccT.CcG>GcC
DIP2A	323	0	11.592	4.699	0.044	[1]aTg>aCg.Gtg>Atg.gTg>gAg.gTg>gCg.gTg>gG...
DIP2A	357	0	58.461	11.012	0.0018	[2]Gtc>Atc
DIP2A	373	0	16.936	7.292	0.0116	[1]Gct>Tct
DIP2A	1107	1.881	2459.47	16.508	0.0001	[3]aaA>aaG
DIP2A	1235	0	227.406	6.219	0.0202	[1]aAg>aGg.aGg>aAg
EML6	439	0	24.072	6.108	0.0213	[1]Gcc>Acc
EML6	607	0	59.621	11.357	0.0015	[1]Cca>Aca.Gca>Aca.Gca>Cca
EML6	861	0	82.431	6.964	0.0138	[1]gTt>gCt
EML6	1755	0	30.509	5.575	0.028	[3]Atc>Gtc
FUT7	37	0	9.946	4.663	0.0449	[1]Gcc>Acc.Gcc>Tcc
FUT7	99	0.337	23.723	5.589	0.0278	[1]cTg>cGg.ctG>ctA
FUT7	101	0	11.583	4.753	0.0428	[2]aCc>aGc
FUT7	102	0	97.503	4.853	0.0407	[2]cGg>cAg.Cgg>Ggg
FUT7	103	0	102.219	5.981	0.0228	[4]cGg>cAg
FUT7	174	2.961	7069.45	6.533	0.0172	[2]gcC>gcT
FUT7	220	0	10.25	5.015	0.0374	[2]Atg>Gtg
FUT7	320	0	19.823	9.275	0.0042	[2]Gcc>Acc
RASAL2	982	0.008	2090.28	18.158	0	[1]AGc>CAc
RASAL2	1103	0	25.079	4.991	0.0379	[1]Ttc>Ctc
RASAL2	1118	0	1128.87	4.594	0.0465	[1]aAA>aGG
RASAL2	1125	0	20.901	4.67	0.0447	[1]gAc>gGc
RASAL2	1137	0	540.326	6.013	0.0224	[1]Ata>Gta.gTa>gGa
CUX2	3	0	20.51	5.545	0.0285	[2]gCc>gTc
CUX2	4	0	20.172	5.632	0.0272	[2]Gcc>Acc
CUX2	5	0	13.987	6.14	0.021	[2]aAt>aGt
CUX2	8	0	15.634	4.999	0.0377	[2]tCg>tGg
CUX2	16	0	8.874	5.058	0.0366	[1]tTt>tCt
CUX2	18	0	23.51	8.316	0.0069	[2]cTa>cCa
CUX2	1261	0	58.506	4.885	0.04	[1]aAt>aGt.aGt>aAt.aGt>aCt
CUX2	1272	0	145.163	5.145	0.035	[1]tCc>tGc
CUX2	1292	0	17.423	7.922	0.0084	[2]Gtg>Atg
ADGRG7	226	0	18.386	5.12	0.0354	[3]Act>Gct
ADGRG7	237	0	19.259	4.967	0.0383	[1]Att>Gtt
ADGRG7	249	0	79.453	5.523	0.0288	[2]aAc>aCc
ADGRG7	250	5.089	596.558	8.673	0.0058	[1]Caa>Aaa.CAa>ACa.CAA>ACT.caA>caG.CaA>Ga...
ADGRG7	259	0	35.575	5.796	0.025	[1]Ata>Gta.AtA>GtG
ADGRG7	291	0.941	145.462	10.651	0.0021	[1]TCc>AAc.tcC>tcT
ADGRG7	448	1.541	44.815	6.41	0.0183	[2]aTt>aCt
ADGRG7	488	0	28.087	7.006	0.0135	[1]Gtg>Ttg
ADGRG7	530	0.897	45.697	8.551	0.0061	[3]gCg>gTg
ADGRG7	670	0	16.223	5.248	0.0332	[1]aAg>aGg
ADGRG7	786	0	3113.35	20.984	0	[3]aCg>aTg
WDR62	263	0	25.569	6.888	0.0143	[1]cAg>cGg.cGg>cAg
WDR62	911	0.706	403.254	5.509	0.029	[1]cTG>cAN.ctG>ctC
WDR62	983	0	20.482	8.259	0.0071	[2]Ggc>Agc
WDR62	1020	0	12.7	5.729	0.0259	[1]tTt>tGt
WDR62	1130	0	14.677	4.824	0.0413	[1]Gtc>Atc
WDR62	1136	1.174	291.553	15.471	0.0002	[2]gGg>gCg
WDR62	1215	0	22.202	5.953	0.0231	[3]cGc>cAc
WDR62	1352	0	15.021	4.934	0.039	[1]Gcc>Acc.gCc>gTc.Gtc>Atc
LYSMD4	55	0	41.265	5.916	0.0235	[1]gaG>gaT
LYSMD4	219	0	112.632	12.636	0.0008	[1]caG>caT.cAg>cGg
LYSMD4	273	0	44.268	6.771	0.0152	[1]gCc>gGc.Gcc>Tcc
PRIM2	65	0	12.043	5.046	0.0368	[2]Gtg>Atg
PRIM2	404	0	15.096	5.562	0.0282	[1]Atc>Gtc.gTc>gCc
PRIM2	476	3.297	56.642	6.028	0.0222	[2]ccG>ccA
TCERG1L	227	0.737	246.154	4.679	0.0445	[3]Gcc>Acc
TCERG1L	345	0.663	33.741	8.69	0.0057	[1]aGg>aAg.Agg>Cgg.cGg>cAg
COL4A5	20	0	78.924	6.525	0.0172	[1]cTt>cCt
COL4A5	740	0	74.468	6.503	0.0174	[2]Tct>Cct
COL4A5	895	0	68.699	5.911	0.0236	[2]Gcc>Acc
COL4A5	1065	0	69.632	5.428	0.0303	[1]gAa>gGa
COL4A5	1417	0	64.546	7.701	0.0095	[1]cGc>cAc
COL4A5	1477	0	1442.69	8.164	0.0075	[1]Aca>Gca
COL4A5	1572	2.631	526.764	5.078	0.0362	[1]gcA>gcG.gCg>gTg
COL4A5	1592	6.792	148.376	6.325	0.0191	[2]cGt>cAt.cgT>cgC
LDLRAD1	24	0	41.125	8.482	0.0064	[1]gGa>gCa
LDLRAD1	136	0	49.765	11.19	0.0016	[1]caG>caT.cAg>cGg.caT>caG
LDLRAD1	202	2.069	281.768	5.169	0.0346	[1]agC>agA.agC>agT.Agc>Cgc
LDLRAD1	205	2.461	58.448	7.157	0.0125	[2]cGg>cAg
BCL2L10	119	0	12.346	7.729	0.0093	[1]CCc>GTc
BCL2L10	128	0.914	182.507	8.195	0.0074	[2]Gtg>Atg
SVIL	553	0.615	53.804	5.929	0.0234	[1]Gga>Cga.ggA>ggC
SVIL	1113	2.091	63.905	4.463	0.0497	[1]Gta>Ata.GtA>AtG.gtA>gtG.Gta>Tta.GtA>Tt...
SVIL	1151	0	82.365	15.251	0.0002	[2]Gtg>Atg
POLG	21	0	10000.000...	17.626	0.0001	[1]cCA>cTG
POLG	104	0	125.129	8.964	0.005	[1]cCc>cTc
POLG	214	0	153.207	8.816	0.0054	[1]Gtg>Ttg
POLG	215	0	144.534	10.845	0.0019	[1]Gaa>Caa
POLG	248	0	117.234	6.909	0.0142	[1]Gag>Aag
POLG	430	1.843	299.441	12.442	0.0009	[1]Gcg>Acg.gcG>gcA.gCg>gTg
POLG	485	1.313	189.456	6.805	0.0149	[2]Ctg>Gtg
DPH7	161	0	15.116	4.635	0.0455	[1]gaG>gaT
DPH7	191	0	36.476	8.375	0.0067	[4]cAg>cGg
DPH7	270	0	119.257	6.745	0.0154	[1]gCc>gGc,Gcc>Tcc
DPH7	289	0.564	102.911	4.812	0.0415	[3]tCt>tGt
DPH7	300	0.521	170.872	4.978	0.0381	[1]Ggt>Cgt,ggT>ggG
DPH7	314	1.653	390.191	7.639	0.0098	[3]tTt>tGt
OLFM4	40	0	178.417	5.844	0.0244	[3]cAc>cGc
OLFM4	72	0	59.293	5.648	0.027	[2]tAc>tCc,tCc>tAc
OLFM4	74	1.623	27.122	5.848	0.0244	[2]Ccc>Tcc
OLFM4	106	0	12.152	4.817	0.0414	[1]tTt>tCt,tTt>tGt
OLFM4	111	2.527	29.452	4.781	0.0422	[2]gcA>gcC
OLFM4	320	0	18.185	6.261	0.0197	[3]Ctg>Gtg
OLFM4	332	0	11.648	5.074	0.0363	[3]aCt>aTt
OLFM4	357	0	169.874	6.797	0.015	[3]Tcc>Acc
CLSPN	161	0	168.839	5.703	0.0263	[2]aTt>aCt
CLSPN	464	0	43.154	9.809	0.0032	[2]aAa>aGa
C3H1orf216	488	0	46.373	5.205	0.0339	[1]cCt>cTt,cTt>cCt
PSMB2	591	0	94.178	5.84	0.0245	[3]Aca>Gca
TFAP2E	665	1.828	10000.000...	8.303	0.007	[1]gAA>gTG,gaG>gaA,gAg>gCg
NCDN	701	0	40.415	5.718	0.0261	[3]Aat>Nat
NCDN	821	0	10000.000...	23.49	0	[1]TCA>CAG
NCDN	822	4.237	477.498	9.08	0.0047	[1]gcC>gcT,GCc>TTc,gcT>gcA,gcT>gcC
NCDN	964	0	269.777	6.859	0.0145	[1]Cag>Gag
KLRJ1	47	0	20.935	5.789	0.0251	[2]Ata>Gta
rna16488	118	0.001	8.943	4.71	0.0438	[3]Cca>Aca
LOC100296778	119	1.056	15.118	4.517	0.0484	[2]cTt>cCt
LOC100296778	143	0	274.815	8.745	0.0056	[3]tTg>tCg
LOC101905403	157	0	35.48	11.625	0.0013	[5]Gac>Aac
LOC101905403	160	0	11.283	4.695	0.0441	[1]Ctt>Ttt
LOC101905403	162	0	16.293	5.724	0.026	[1]aaG>aaT
FHAD1	549	0	34.684	6.649	0.0162	[1]cTc>cAc,Ctc>Gtc
FHAD1	636	0	165.352	5.326	0.0319	[1]Gac>Aac,gAc>gCc
FHAD1	779	0	37.462	11.183	0.0016	[2]Cgc>Tgc
TMEM51	785	0	30.356	5.642	0.0271	[1]Gag>Aag
TMEM51	945	0	23.836	5.578	0.028	[1]aaA>aaC,aAa>aGa,AaA>GaC
KAZN	1081	0	22.275	5.807	0.0249	[1]Gtg>Atg
KAZN	1396	0	643.895	7.817	0.0089	[1]cAg>cTg
KAZN	1435	0	29.09	5.009	0.0375	[1]aAc>aGc,Aac>Cac
KAZN	1440	0	27.12	6.862	0.0145	[1]Tca>Gca
PHLPP1	248	0	109.849	15.442	0.0002	[12]Tcg>Ncg
LOC112444194	249	0.95	103.327	11.337	0.0015	[1]TCc>AGc,tcC>tcG
BCL2	250	0	113.36	9.047	0.0048	[1]GAg>TCg
BCL2	251	0	28.125	7.856	0.0087	[1]GAg>AGg
BCL2	285	0	10.575	4.919	0.0393	[3]gGc>gAc
BCL2	600	0	70.538	7.266	0.0118	[1]cTt>cCt
LOC104975814	611	0	22.432	10.578	0.0022	[1]aGt>aAt,aGt>aTt
LOC104975814	614	0	65.233	6.969	0.0137	[1]Ggt>Tgt
KDSR	1248	0	2375.94	7.45	0.0107	[1]AAG>NNT
KDSR	1284	0.835	2259.52	15.105	0.0002	[2]GCC>TGN
VPS4B	1297	4.509	509.05	4.487	0.0491	[1]Acc>Tcc,Gcc>Acc,gcC>gcA,gcC>gcG,gcC>gc...
VPS4B	1351	0	53.569	4.741	0.0431	[1]gAg>gGg
KLRG1	29	0	30.313	6.588	0.0167	[1]Gct>Cct,Gct>Nct
KLRG1	33	1.223	717.644	4.901	0.0397	[1]aGa>aCa,agA>agG
KLRG1	63	0	89.885	6.683	0.0159	[1]cAg>cGg,cGg>cAg,Cgg>Tgg
KLRG1	104	0	28.238	5.735	0.0258	[1]aAa>aGa,Aaa>Gaa
KLRG1	114	1.752	10000.000...	12.245	0.0009	[1]aaC>aaG,aaC>aaT,aAc>aGc,AaC>CaA,AaC>Ca...
TAL2	84	0	51.842	10.28	0.0026	[1]cAc>cGc,Cac>Tac
TAL2	103	0	23.752	5.608	0.0276	[2]cAc>cGc
TAL2	104	0	25.461	5.568	0.0281	[1]cAc>cGc,cGc>cAc,Cgc>Tgc
LAMA4	22	0	58.399	4.612	0.0461	[2]tgC>tgG
LAMA4	104	0	105.686	6.254	0.0198	[2]Cgg>Tgg
LAMA4	243	0	44.836	4.887	0.04	[5]aAt>aGt
LAMA4	314	0	308.738	5.871	0.0241	[2]gaA>gaC
LAMA4	430	0	93.994	5.137	0.0351	[1]gaG>gaT
LAMA4	452	0	20.492	5.16	0.0347	[3]Tat>Cat
LAMA4	536	0	14.673	4.608	0.0462	[1]aGg>aAg,agG>agC,Agg>Tgg
LAMA4	633	0	206.589	5.832	0.0246	[3]aAt>aGt
LAMA4	1013	0	483.831	7.837	0.0088	[1]Ttg>Gtg
LAMA4	1085	0	16.406	4.976	0.0382	[1]aCt>aTt,Act>Gct,Gct>Act
LAMA4	1792	0	1145.77	7.974	0.0082	[1]aCa>aTa
LAMA4	1819	0	17.058	5.265	0.0329	[1]Atc>Gtc
LAMA4	1820	1.668	45.177	6.279	0.0195	[2]aAc>aCc
GATA5	240	0	198.791	5.992	0.0226	[1]TCc>NGc
TTC12	15	0	314.171	7.159	0.0125	[1]Aaa>Caa
TTC12	119	0	444.406	7.249	0.0119	[1]Gtc>Atc,gTc>gCc,gTc>gGc
TTC12	476	0	71.347	5.492	0.0293	[2]Ggg>Agg
TTC12	533	0	13.499	4.646	0.0453	[1]cAg>cCg,cAg>cGg
GABRD	22	0	10.962	4.584	0.0467	[2]Acc>Gcc
CRB1	67	0	161.602	5.059	0.0366	[2]gAc>gGc
CRB1	311	0	119.593	13.788	0.0004	[1]TGt>GTt
CRB1	370	0	55.789	5.375	0.0311	[3]cAg>cGg
CRB1	376	0	156.509	5.602	0.0277	[2]Agc>Ggc
CRB1	485	0	10.866	5.515	0.0289	[1]Gtc>Atc
CRB1	494	0	13.064	9.014	0.0048	[2]Ggc>Agc
CRB1	574	0.607	41.345	8.398	0.0066	[1]gcG>gcA,GCg>TTg,gTg>gCg
CRB1	658	2.188	95.837	6.23	0.02	[1]Acg>Gcg,CcA>AcG,ccA>ccG,CcA>GcG,GCa>AT...
CRB1	779	0	6.883	5.481	0.0294	[1]aCt>aAt,aCt>aTt
CRB1	819	0	9.014	5.604	0.0276	[1]Ttt>Ctt
CRB1	844	0	7.077	5.547	0.0285	[1]Act>Gct
CRB1	882	0	395.878	6.905	0.0142	[1]gCc>gTc,Gtc>Atc,gTc>gCc
CRB1	944	0	13.223	4.972	0.0382	[6]cGg>cAg
CRB1	1094	0	8.022	4.654	0.0451	[2]cGg>cAg
CRB1	1166	0	8.099	5.063	0.0365	[3]Acc>Gcc
CRB1	1189	0	8.595	4.482	0.0493	[1]Atc>Gtc,Atc>Ttc
FAM192A	133	0	53.172	11.573	0.0013	[1]Gtg>Ctg,Gtg>Ttg
FAM192A	199	0	15.716	5.229	0.0335	[1]Tcc>Gcc
ZNF180	22	0	18.918	5.075	0.0363	[1]Ctt>Ttt
ZNF180	25	0	46.554	5.285	0.0326	[1]Gag>Aag,gAg>gGg
ZNF180	70	0	25.613	7.641	0.0097	[1]cTg>cCg
ZNF180	170	0	21.635	5.483	0.0294	[1]aAg>aGg
ZNF180	173	0	25.029	7.588	0.01	[1]Ctg>Atg
ZNF180	203	0	16.803	4.903	0.0396	[1]Tct>Cct,tCt>tGt
ZNF180	298	1.383	29.652	5.732	0.0259	[2]gAg>gGg
ASPDH	64	0	146	4.749	0.0429	[1]Agc>Cgc
ASPDH	109	0	22.808	6.386	0.0185	[2]Gcc>Ccc
ASPDH	114	1.851	40.281	6.73	0.0155	[2]Ccc>Acc,Ccc>Tcc
ASPDH	146	0	23.661	6.08	0.0216	[3]gtG>gtN
ASPDH	150	0	908.637	7.929	0.0084	[1]GTg>TGg,TGg>NTg
ASPDH	302	0	15.971	5.054	0.0367	[1]Atc>Gtc
ASPDH	407	0	43.424	8.874	0.0052	[1]aGc>aCc,agC>agA,Agc>Cgc
ASPDH	456	0	43.966	5.347	0.0315	[1]agA>agC,Aga>Gga,AgA>GgC,gGa>gAa
ASPDH	457	1.239	66.356	13.056	0.0006	[1]ACt>CTt,Gct>Act,gCT>gTG,GCT>TTG
TMEM135	458	0	25.014	4.641	0.0454	[1]tTt>tCt,ttT>ttG
NHSL2	206	0	910.686	6.689	0.0158	[1]Ttc>Atc
NHSL2	226	0	94.001	5.74	0.0258	[5]cGc>cAc
NHSL2	389	0	25.828	5.627	0.0273	[1]tCc>tTc
NHSL2	400	0	91.072	6.268	0.0197	[3]aGg>aAg
NHSL2	527	0	83.336	5.722	0.026	[1]cAt>cCt,Cct>Tct
NHSL2	891	0	898.014	7.304	0.0116	[1]gGc>gAc
NHSL2	911	0	79.559	5.799	0.025	[1]aAa>aGa
NHSL2	1142	0	26.884	5.645	0.0271	[1]aCc>aTc
TGFBR3	8	0	33.72	11.236	0.0016	[2]Gaa>Aaa
TGFBR3	12	0	18.338	6.138	0.021	[2]Act>Gct
TGFBR3	590	0	16.902	4.613	0.046	[2]aGc>aCc
CDHR3	388	0.985	91.152	1	0.002	[2]aCg>aTg
CDHR3	394	0	46.118	0.99	0.0161	[1]aGa>aCa,agA>agC,agC>agA
CDHR3	614	0	45.518	0.99	0.0121	[1]aAt>aGt,aGt>aAt,Agt>Cgt,Agt>Ggt
CDHR3	740	0	52.856	1	0.014	[2]Cac>Tac
CDHR3	853	0	46.561	1	0.0102	[2]Gca>Aca
ADAT2	15	0	1411.87	5.501	0.0291	[1]ggC>ggT,Ggt>Tgt
ADAT2	99	0	12.78	5.223	0.0336	[2]cGc>cAc
LAMA5	16	0	2148.26	22.955	0	[1]GCG>CGC,gCg>gTg
LAMA5	17	0	1256.19	12.464	0.0008	[1]cCg>cGg,CcG>GcT
LAMA5	18	0.576	678.416	14.327	0.0003	[1]cTg>cCg,ctG>ctC,CTG>GCC
LAMA5	19	0	2569.72	23.779	0	[1]CTG>GCC,Ctg>Ntg
LAMA5	20	0	2890.85	23.855	0	[1]CTG>GCC
LAMA5	21	1.184	254.698	9.631	0.0035	[1]gcC>gcG,GCc>TGc
LAMA5	23	0.522	1316.76	18.037	0.0001	[1]ctG>ctC,CTG>GCT
LAMA5	35	0.926	311.065	6.241	0.0199	[1]Cgg>Agg,cGg>cAg,CGg>GCg
LAMA5	46	0	2839.92	11.889	0.0011	[1]CcG>AcC
LAMA5	48	0	2102.79	5.928	0.0234	[1]TAC>CTA
LAMA5	50	0	880.609	7.712	0.0094	[1]AaC>CaA
LAMA5	51	0	1236.64	11.907	0.0011	[1]cTG>cCT
LAMA5	56	3.003	3054.24	5.634	0.0272	[1]cGC>cCG,cgC>cgA,cgC>cgT
LAMA5	57	0	8924.38	9.942	0.003	[1]ATC>CAT
LAMA5	58	0	20.612	5.869	0.0241	[1]Gcc>Ccc
LAMA5	64	1.09	3214.03	8.849	0.0053	[1]gGC>gCG,ggC>ggT
LAMA5	426	0	22.263	9.407	0.004	[2]cGc>cAc
LAMA5	651	0	85.954	5.149	0.0349	[3]cGc>cAc
LAMA5	711	0	162.268	5.847	0.0244	[2]gTg>gCg
LAMA5	753	0.897	1088.54	5.349	0.0315	[3]ccA>ccG
LAMA5	1219	0	11.424	4.93	0.0391	[2]Gcc>Acc
LAMA5	2049	0	443.171	6.493	0.0175	[1]cGc>cTc
LAMA5	2163	0	133.184	5.699	0.0263	[1]Gtg>Ctg,gtG>gtN
LAMA5	2235	0.27	113.104	5.811	0.0248	[2]cGa>cAa
LAMA5	2356	0	14.007	5.561	0.0282	[2]cGc>cAc
LAMA5	2539	0	965.695	14.307	0.0003	[1]CAg>GCg
LAMA5	2588	0	9.422	4.654	0.0451	[1]Ctc>Ttc
LAMA5	2976	0	297.518	5.106	0.0357	[1]Atc>Gtc,gTc>gGc
LAMA5	3210	0	11.883	4.737	0.0432	[2]Gcc>Tcc
LAMA5	3231	3.394	62.761	5.337	0.0317	[2]cGa>cCa,Tgg>Cgg
LAMA5	3297	0	397.851	5.502	0.0291	[1]cAg>cTg
LAMA5	3343	1.075	302.261	6.493	0.0175	[2]Ccc>Acc,Ccc>Gcc
LAMA5	3491	0	313.573	5.199	0.034	[2]gAg>gGg
LAMA5	3515	0	53.692	5.23	0.0335	[1]Gcc>Acc,gCc>gTc
LAMA5	3690	0	13.454	5.224	0.0336	[2]cCc>cTc
FOXH1	193	1.624	58.673	7.653	0.0097	[2]cGc>cCc
FOXH1	201	0.332	135.523	5.375	0.0311	[1]ACT>CTG,Act>Gct,gCt>gTt
DCHS1	16	0	34.395	6.512	0.0173	[1]cAg>cGg,Cgg>Tgg,Tgg>Cgg
DCHS1	124	0	128.88	6.409	0.0183	[1]Gcc>Acc
DCHS1	271	0	89.954	5.772	0.0253	[1]aGt>aAt
DCHS1	543	0	26.115	7.535	0.0103	[1]cCa>cTa
DCHS1	711	0	29.089	7.503	0.0105	[1]Cct>Gct
DCHS1	781	0	141.161	7.503	0.0105	[1]cCt>cTt,Cct>Gct,Cct>Tct
DCHS1	1454	1.296	6964.1	20.088	0	[1]GcG>AcC,GCG>CGC
DCHS1	1455	0.735	1935.09	18.904	0	[1]CTG>TGT,Ctg>Ttg
DCHS1	1456	0	3361.96	14.483	0.0003	[1]TAC>ACA
DCHS1	1457	1.432	193.2	9.4	0.004	[2]acT>acC
DCHS1	1459	1.287	8204.61	19.927	0	[1]cgC>cgG,CGC>GCG
DCHS1	1460	2.8	2041.23	16.33	0.0001	[1]GCG>CGT,gcG>gcC,gcG>gcT
DCHS1	1463	1.242	473.736	13.173	0.0006	[1]GCc>CGc,gcC>gcG
DCHS1	1704	0.78	395.648	4.61	0.0461	[1]acA>acC,aCc>aGc,aCc>aTc
DCHS1	2516	0	36.326	10.992	0.0018	[2]Gcc>Acc
DCHS1	2549	0	24.495	6.397	0.0184	[2]cGg>cAg
DCHS1	2948	0	2776.34	8.147	0.0075	[1]Gtg>Ctg
AHCTF1	257	0	35.358	5.543	0.0285	[1]gaA>gaT
AHCTF1	534	0	34.327	4.923	0.0392	[1]aTt>aCt,Att>Gtt
AHCTF1	810	0	40.583	7.224	0.0121	[1]caG>caC
AHCTF1	1287	0	449.607	7.858	0.0087	[2]Ccc>Tcc
AHCTF1	1297	0	208.154	5.625	0.0273	[1]gaA>gaT,gAa>gCa
AHCTF1	1389	0	25.675	6.644	0.0162	[1]gGc>gAc
AHCTF1	1391	0	60.59	7.837	0.0088	[1]tTa>tCa
AHCTF1	1445	0	97.436	5.748	0.0257	[2]Gaa>Aaa
AHCTF1	1488	0	97.417	9.132	0.0046	[2]Cat>Gat
AHCTF1	1802	0	41.117	5.716	0.0261	[1]Tct>Gct,tCt>tGt
AHCTF1	1949	0	113.513	5.797	0.025	[1]Gtt>Att
AHCTF1	1997	0	32.763	6.092	0.0215	[2]gTa>gCa
AHCTF1	2091	0	29.917	5.986	0.0227	[1]gaC>gaA,gAc>gCc
AHCTF1	2176	0.773	32.17	4.592	0.0466	[2]cGg>cAg
AHCTF1	2243	0	32.817	6.04	0.0221	[1]gGa>gAa,gGa>gCa
PAPPA2	178	0	14.744	4.551	0.0475	[2]Cgc>Tgc
PAPPA2	418	0	24.801	6.516	0.0173	[1]Tat>Cat,tAt>tCt,tAt>tGt,TcT>CcN
PAPPA2	569	0	14.175	4.752	0.0428	[2]Gtc>Atc
PAPPA2	649	0	46.128	5.392	0.0308	[4]gCg>gTg
PAPPA2	966	0	15.28	5.12	0.0354	[1]Ctc>Ttc
PAPPA2	1193	0	13.905	4.586	0.0467	[1]aCc>aTc,Acc>Gcc,aTc>aGc
PAPPA2	1261	0	43.03	5.266	0.0329	[3]Gat>Aat
PAPPA2	1405	1.259	30.935	6.3	0.0193	[2]Gcg>Acg
TEDDM1	257	0	7.725	4.628	0.0457	[2]cGt>cAt
TEDDM1	268	0	15.294	9.772	0.0033	[2]Gct>Act
FFAR1	86	0	10.159	4.607	0.0462	[3]gTc>gCc
FFAR1	212	0	13.406	4.931	0.0391	[2]Cgc>Ggc
ECI2	25	0.41	3045.85	14.335	0.0003	[1]cAG>cCC,cAG>cCT,cCA>cAG,Cca>Tca
ECI2	27	0.421	3398.82	24.689	0	[1]CTG>TCC,cTt>cCt,ctT>ctG,TCC>CTG
ECI2	28	0	3543.28	25.38	0	[2]CCC>AGG
ECI2	43	1.249	10000.000...	4.865	0.0404	[2]ttT>ttC
ECI2	210	1.011	2271.8	8.445	0.0065	[1]Cct>Act,ccT>ccC,CcT>GcC,GCC>CGG
ECI2	216	0	704.183	8.878	0.0052	[3]aGa>aAa
ECI2	217	1.179	840.304	9.157	0.0045	[2]gcC>gcT
ECI2	224	0	125.243	9.005	0.0049	[1]CTg>GAg,Ctg>Gtg
B3GAT3	22	0	25.645	7.823	0.0089	[1]AGg>GAg,Agg>Ggg,gGg>gCg
B3GAT3	57	0	156.702	5.862	0.0242	[1]gCg>gAg
B3GAT3	203	0	33.787	9.605	0.0036	[1]gGg>gAg,gGg>gTg
PROX2	254	0.887	37.277	4.668	0.0448	[1]Aga>Gga,AgA>GgG,Ggg>Agg,gGg>gCg
PROX2	461	0.735	97.544	12.516	0.0008	[1]Gct>Act,gcT>gcC,gCt>gTt
MGARP	139	2.997	111.271	4.849	0.0408	[1]cCC>cAA,cCc>cAc,ccC>ccG,ccT>ccC
MGARP	165	1.777	447.508	15.177	0.0002	[2]gcG>gcA
MGARP	202	0	293.225	16.843	0.0001	[1]Gaa>Aaa,Gaa>Caa
HECTD4	1237	0	101.564	8.754	0.0055	[1]gAa>gCa
HECTD4	2152	1.354	75.009	5.035	0.037	[1]aaA>aaG,aaG>aaC,Aag>Nag
HECTD4	2946	0	77.973	7.834	0.0088	[4]Gtc>Atc
HECTD4	3113	7.94	284.13	7.718	0.0094	[4]ccA>ccG
HECTD4	3351	0	72.604	7.422	0.0109	[2]Gtg>Atg
HECTD4	3476	0	57.974	6.631	0.0163	[1]aGc>aAc,Agc>Ggc,Ggc>Agc
ABCB4	24	0.001	31.066	5.216	0.0337	[1]Ttt>Ctt,tTt>tCt
ABCB4	31	0	33.371	9.991	0.003	[2]aAc>aGc
ABCB4	369	0	54.654	11.496	0.0014	[1]tAt>tGt,tAt>tTt
ABCB4	608	0	32.041	5.838	0.0245	[1]Ttt>Ctt,tTt>tGt,ttT>ttG
DDX56	324	1.685	39.998	6.825	0.0148	[2]ccG>ccA
SLC17A8	26	0	18.186	5.558	0.0283	[2]Gtg>Ttg
SLC17A8	124	0	23.495	8.52	0.0062	[2]Aac>Gac
SLC17A8	261	0	13.362	4.667	0.0448	[2]Att>Gtt
GYS2	223	1.23	23.075	5.031	0.0371	[1]caC>caG,cAc>cGc,caT>caC,cAt>cGt
CLEC9A	151	0	33.148	6.38	0.0186	[1]caA>caT
CLEC9A	205	2.123	49.253	6.756	0.0153	[3]Ccc>Tcc
NOL6	281	0	954.552	10.225	0.0026	[2]cGa>cAa
NOL6	400	1.078	46.333	7.952	0.0083	[1]Aat>Tat,Gat>Aat,gaT>gaC
NOL6	443	0	27.145	5.985	0.0227	[3]cGg>cAg
NOL6	529	0	24.023	6.796	0.015	[1]Tct>Act
NOL6	582	0	21.879	4.499	0.0488	[1]Cag>Aag
NOL6	678	0	27.774	6.801	0.015	[1]gaA>gaT,Gat>Aat
NOL6	756	1.424	37.787	6.47	0.0177	[1]Cgc>Tgc,cGg>cAg,cgG>cgC
NOL6	809	0	305.99	5.631	0.0272	[1]gAg>gCg
NOL6	827	0	17.96	5.188	0.0342	[3]Cgc>Tgc
NR2E3	36	0	23.718	9.141	0.0045	[1]Ccc>Gcc,Ccc>Tcc
NR2E3	165	0	8.218	4.567	0.0472	[3]cGg>cAg
NID2	7	0	20.988	6.532	0.0172	[1]GCG>ANN,Ggg>Agg,gGg>gCg
NID2	340	0	13.083	6.318	0.0192	[1]Cca>Aca,cCa>cTa
NID2	393	0.53	25.434	8.337	0.0068	[2]cCt>cTt
NID2	813	0	11.383	5.891	0.0238	[1]cGg>cAg
NID2	1274	2.46	148.177	6.425	0.0181	[3]gaT>gaC
NID2	1275	0	10000.000...	24.18	0	[1]GGT>AAA
NID2	1310	0	42.675	6.63	0.0163	[2]gGa>gAa
NID2	1311	0.659	228.202	10.296	0.0025	[2]AGa>GAa
NID2	1312	0	260.647	10.585	0.0022	[2]aAG>aGT
RAB27A	6	0	121.159	6.186	0.0205	[2]aGa>aAa
RAB27A	7	0	31.414	7.939	0.0084	[1]gCc>gTc,GCc>NAc
RAB27A	10	0	26.77	5.262	0.0329	[1]cCc>cTc
RAB27A	15	0	775.204	18.897	0	[1]CGC>GTN,Cgc>Tgc,gCc>gNc,TGc>GCc
RAB27A	67	0.123	22.725	5.037	0.037	[1]Gag>Aag,gGT>gAG
RAB27A	87	0	608.62	7.382	0.0111	[1]Aga>Gga
RAB27A	155	0.961	56.611	6.659	0.0161	[1]Cca>Gca,Gca>Cca,GCA>TGC,Tac>Aac,TAC>CG...
RAB27A	175	0.519	22.906	4.743	0.0431	[1]agT>agA,agT>agC,Ggt>Agt
RAB27A	182	0	391.575	8.809	0.0054	[1]gTg>gAg,gTg>gCg
RAB27A	203	0	26.025	5.863	0.0242	[2]cAg>cGg
SLC5A7	553	0	20.659	10.125	0.0028	[2]Ata>Cta,Ata>Gta
SERPINE3	19	0	23.414	12.598	0.0008	[2]gGa>gAa
BUD13	28	0.779	97.543	8.726	0.0056	[2]gGc>gCc
BUD13	165	0	22.114	6.847	0.0146	[1]gaT>gaG,gAt>gCt
BUD13	176	0.915	22.22	6.229	0.0201	[2]aCc>aGc,aCc>aNc
BUD13	188	1.046	25.038	5.61	0.0275	[1]gaC>gaT,gAc>gCc,GAc>TGc
BUD13	199	0	11.408	4.592	0.0465	[3]cGt>cAt
BUD13	300	0	30.158	4.958	0.0385	[1]cCa>cTa,Cca>Gca
BUD13	358	1.672	71.17	5.92	0.0235	[1]caT>caC,cAt>cGt,CAt>TGt
C16H1orf74	107	0	33.682	5.396	0.0307	[3]Ata>Gta
C16H1orf74	132	0	164.705	15.606	0.0002	[1]gCc>gTc,Gcc>Tcc
MVK	379	0	231.88	5.883	0.0239	[3]Aac>Gac
CCDC113	62	0	21.024	6.018	0.0223	[2]cCt>cTt,Cct>Tct
CCDC113	80	0	18.13	5.532	0.0287	[1]aGc>aAc,Agc>Ggc,Ggc>Agc
CCDC113	187	0	34.682	5.636	0.0272	[1]Cag>Aag,caG>caN
CCDC113	267	1.979	255.744	6.679	0.0159	[1]cAa>cGa,CAa>TTa,cGa>cAa,cGa>cCa,Cga>Ng...
CCDC113	323	0	21.84	6.143	0.021	[1]gCt>gTt
CCDC113	339	0	60.25	10.271	0.0026	[2]cAg>cCg
CCDC113	386	0	25.188	5.074	0.0363	[1]gAg>gCg
BTBD7	627	0	17.732	5.274	0.0327	[1]Atc>Gtc
BTBD7	929	0.001	24.627	5.806	0.0249	[1]Aca>Cca
BTBD7	943	0	14.534	4.509	0.0486	[1]gAc>gGc
BTBD7	993	0	31.983	6.794	0.015	[1]aCc>aTc,Acc>Tcc
BTBD7	1048	0	43.573	11.381	0.0015	[1]gCc>gTc,Gcc>Tcc
SYCP2L	78	0	10.778	5.186	0.0342	[2]Cgg>Tgg
SYCP2L	510	0	10.144	4.928	0.0391	[1]cCt>cAt,cCt>cTt,Cct>Tct
SYCP2L	528	0	10.885	5.089	0.036	[2]aCt>aTt,Act>Cct
SYCP2L	584	0	148.856	5.634	0.0272	[1]aAa>aCa,aAa>aGa,Aaa>Gaa
SYCP2L	712	0	10.95	6.094	0.0215	[1]Acc>Gcc,Gcc>Tcc,Tcc>Gcc
SYCP2L	752	0	16.005	7.406	0.011	[2]Ctg>Gtg
SYCP2L	870	0	31.162	5.234	0.0334	[1]Ctt>Ttt
SYCP2L	921	1.993	24.167	4.799	0.0418	[2]ctT>ctG,Ctt>Ttt
SYCP2L	939	0	10.894	4.672	0.0447	[1]TtC>NtG
ATP1A4	112	0	123.09	6.404	0.0183	[1]Atc>Ctc,Ctc>Ttc
ATP1A4	136	0	124.277	6.28	0.0195	[1]Acc>Ccc,Acc>Gcc
ATP1A4	237	0	95.966	6.141	0.021	[1]Cgc>Tgc
ATP1A4	360	0	25.928	10.019	0.0029	[1]Cgc>Agc,Cgc>Tgc,Tgc>Cgc
ATP1A4	496	0	97.21	5.084	0.0361	[2]aAc>aCc
ATP1A4	843	0	43.862	13.347	0.0005	[1]Gct>Cct,gCt>gAt
ATP1A4	901	0	122.345	8.285	0.007	[1]cGa>cAa,CGa>TCa
ATP1A4	1020	0	12.487	5.383	0.031	[2]Cat>Tat
WDR11	120	0	136.52	7.422	0.0109	[1]Gtt>Att
WDR11	978	1.812	76.571	8.881	0.0052	[4]cGg>cAg
WDR11	996	0.995	65.096	9.724	0.0034	[1]Gcc>Acc,gcC>gcG,Gcc>Tcc
NPC1L1	311	0	10000.000...	6.287	0.0195	[2]Gag>Aag[1]gaC>gaG,gAc>gGc,gAC>gGG,GAc...
NPC1L1	420	0	200.19	5.899	0.0237	[1]cGg>cAg
NPC1L1	529	0	18.57	8.109	0.0077	[2]gCc>gTc
NPC1L1	1271	0	134.61	5.669	0.0267	[2]gaT>gaG[1]Gat>Aat
NPC1L1	311	0	10000.000...	6.287	0.0195	[2]Gag>Aag[1]gaC>gaG,gAc>gGc,gAC>gGG,GAc...
NPC1L1	420	0	200.19	5.899	0.0237	[1]cGg>cAg
NPC1L1	529	0	18.57	8.109	0.0077	[2]gCc>gTc
NPC1L1	1271	0	134.61	5.669	0.0267	[2]gaT>gaG[1]Gat>Aat
GCC1	72	0	42.762	5.308	0.0322	[1]aGt>aTt,Ggt>Agt
GCC1	298	0	8.232	5.409	0.0305	[3]cGt>cAt
GCC1	691	0	402.089	5.133	0.0352	[1]gAg>gGg
INSIG1	46	0.826	113.488	7.346	0.0113	[1]ccC>ccT,CCc>TAc
INSIG1	150	0	10.372	5.3	0.0323	[2]cAc>cGc
ARID2	1187	0	2546.19	6.564	0.0169	[1]AGt>NTt
ARID2	1195	0	583.089	5.546	0.0285	[1]Att>Ttt
ARID2	1198	0	10000.000...	28.267	0	[1]GCA>CAT
CRACR2A	18	0	306.58	6.267	0.0197	[3]cGg>cAg[1]cAg>cCg,cAg>cTg,Cgg>Tgg
CRACR2A	141	0	5.784	4.656	0.045	[1]Aga>Gga
CRACR2A	169	0	7.07	5.048	0.0368	[1]gTt>gCt
CRACR2A	224	0	11.965	9.46	0.0039	[3]Gct>Act
CRACR2A	314	0	49.137	5.016	0.0374	[2]cGg>cAg[1]cGg>cTg
CRACR2A	395	0	134.11	5.835	0.0245	[1]Gct>Act,gCt>gAt
CRACR2A	448	0	1230.36	7.885	0.0086	[1]Gaa>Caa
CRACR2A	532	4.293	10000.000...	6.139	0.021	[1]ccG>ccA,cCg>cTg,GcG>CcT,gcG>gcC,GTg>CC...
CRACR2A	535	0	7.158	5.163	0.0347	[1]cCa>cTa
CRACR2A	637	0	5.42	4.573	0.047	[1]Cgt>Tgt
CA12	154	0	32.118	4.654	0.0451	[2]cTg>cGg[1]cGg>cAg
CA12	325	0.73	10.114	4.641	0.0454	[2]Att>Gtt[1]atT>atC,Att>Ctt
MNS1	231	0	113.885	5.543	0.0285	[1]gAa>gGa
MNS1	414	2.149	51.933	5.831	0.0246	[1]gaA>gaC,gaA>gaG,gAa>gCa
MNS1	417	0	14.576	5.938	0.0233	[1]cGc>cAc
RB1	14	0	103.413	5.805	0.0249	[1]Gcc>Acc
RB1	410	0	14.88	5.122	0.0354	[1]Gtg>Atg
RB1	441	0	500.778	4.901	0.0397	[1]gaA>gaT
RB1	859	0	30.539	10.298	0.0025	[2]gTg>gCg
PHF20L1	724	0	14.822	5.061	0.0365	[2]Atc>Gtc
WWP1	55	0	130.655	5.843	0.0244	[1]gCa>gAa
WWP1	71	0	48.908	5.598	0.0277	[1]Gta>Ata
WWP1	123	0	886.82	9.043	0.0048	[1]Tcc>Acc,tCc>tGc
WWP1	190	0	29.35	6.312	0.0192	[2]Ata>Gta
WWP1	293	1.757	128.553	5.079	0.0362	[3]aAt>aGt[1]aaT>aaC,Aat>Gat
AMPD3	106	0	13.681	7.092	0.0129	[2]Gcc>Acc
AMPD3	197	0	9.316	5.675	0.0266	[1]cCa>cAa
METTL18	95	0	15.05	4.682	0.0444	[2]Cag>Aag[1]Aag>Gag
METTL18	259	0	20.995	7.095	0.0129	[2]Gca>Aca[1]gCa>gTa
METTL18	308	0	35.503	7.106	0.0128	[1]Caa>Gaa,Gaa>Aaa
HHIP	69	0.724	29.057	8.298	0.007	[2]cTg>cCg[1]ctG>ctC
BRAP	87	0	159.791	6.079	0.0217	[1]Gct>Act
BRAP	90	0	27.589	5.373	0.0311	[1]Gaa>Aaa,gaA>gaT
BRAP	489	0	25.61	5.479	0.0295	[1]aAa>aGa
BRAP	508	0	44.958	9.594	0.0036	[2]aAg>aGg
BRAP	515	0	23.923	5.83	0.0246	[1]Gtg>Atg
PRF1	43	0	68.186	5.319	0.032	[1]gTg>gCg
PRF1	387	0	14.612	5.547	0.0284	[2]cCc>cGc
PRF1	469	0	9.585	5.05	0.0367	[3]cAg>cGg[2]cGg>cAg
TXLNG	113	0	38.176	12.59	0.0008	[2]cGa>cAa
TXLNG	149	0.751	10000.000...	5.594	0.0278	[1]acC>acT,aCT>aAN
TXLNG	478	1.549	45.987	7.476	0.0106	[2]Gcc>Acc[1]cTc>cAc,ctC>ctG,GCc>CTc,gcC...
TXLNG	487	1.675	5740.9	4.856	0.0406	[2]Ccc>Tcc[1]ccC>ccT,Ccc>Gcc,GCC>TGT,tcC...
TXLNG	500	0	38.199	5.582	0.0279	[1]Gag>Cag,gaG>gaT
NOL9	344	0	13.356	5.957	0.0231	[1]Ctt>Gtt
NOL9	471	0	24.442	11.5	0.0014	[1]tTg>tCg,ttG>ttT,tTt>tCt
NOL9	673	0	142.633	6.48	0.0176	[1]Gca>Aca,gCa>gTa
NOL9	678	0	11.165	5.27	0.0328	[1]Gaa>Aaa,gAa>gCa,Gca>Aca
LOC524650	32	0	42.836	5.616	0.0275	[2]Att>Ctt
LOC524650	47	0	54.649	9.928	0.0031	[4]gCt>gTt[2]aCt>aTt[1]Act>Gct,ACt>GTt,...
LOC524650	67	0	84.521	9.387	0.004	[1]Gat>Aat,gaT>gaA
LOC524650	143	0	26.237	5.187	0.0342	[1]aCt>aTt,Act>Gct
LOC524650	145	0	382.411	6.657	0.0161	[1]Gaa>Aaa
NCAPG2	24	0	10.382	5.34	0.0316	[1]Att>Gtt
NCAPG2	25	0	27.84	12.625	0.0008	[1]cAa>cGa,Caa>Gaa
NCAPG2	287	0	10.16	5.161	0.0347	[2]Atc>Gtc
NCAPG2	625	0	9.869	5.45	0.0299	[1]gTg>gCg
NCAPG2	997	0	90.721	5.857	0.0243	[2]Gtg>Atg[1]GTg>CCg
LPCAT3	54	0	97.045	6.212	0.0202	[1]Gct>Tct
LPCAT3	94	1.276	29.536	6.162	0.0207	[1]ctA>ctC,ctA>ctG,CTc>TGc,Ctc>Ttc
LPCAT3	166	0	21.38	9.262	0.0043	[1]AaA>GaC,aaT>aaA
MGA	293	0	209.564	5.854	0.0243	[1]aTc>aCc,Gtc>Atc,gTc>gCc
MGA	630	0	23.429	5.095	0.0359	[1]Aca>Gca
MGA	889	0	26.634	5.348	0.0315	[1]gTa>gAa
MGA	1124	0	57.641	4.575	0.047	[1]gaA>gaC
MGA	1429	0	10000.000...	9.714	0.0034	[1]aTc>aAc,Atc>Gtc
MGA	1962	0	23.336	4.976	0.0382	[2]Gca>Aca
MGA	2128	0	23.915	4.598	0.0464	[1]Aaa>Gaa
MGA	2168	1.475	2718.32	5.393	0.0308	[1]TtA>GtG,ttA>ttG
MGA	2206	0	26.002	5.756	0.0256	[2]gCc>gTc[1]Gtc>Ctc
MGA	2241	0	30.55	5.069	0.0364	[1]Caa>Gaa
MGA	2421	0	503.392	13.444	0.0005	[1]aCc>aGc,Acc>Gcc,aGC>aAA
MGA	2422	2.304	10000.000...	16.012	0.0001	[1]acA>acG,aCa>aTa,ACA>GAG
MGA	2423	0	1485.61	15.088	0.0002	[1]Gct>Act,GCt>CAt,gCt>gAt
MGA	2439	0	22.697	5.031	0.0371	[1]Gca>Aca
MGA	2604	0	28.738	4.847	0.0408	[2]Tct>Cct
MGA	2688	0	26.587	4.722	0.0435	[1]gCt>gTt,Gct>Tct
MGA	2720	0	19.729	5.284	0.0326	[1]Ggc>Agc
MGA	3083	0	3168.08	7.643	0.0097	[1]aCa>aAa
MGA	3106	0	785.648	6.67	0.016	[1]Ggc>Agc
MGA	3110	0	22.63	5.526	0.0288	[2]gCc>gTc
BORA	6	3.689	2527.51	6.014	0.0224	[2]Agc>Ggc,gGG>gCT[1]AgC>GgT,gGt>gCt,ggT...
BORA	293	0	27.204	11.427	0.0014	[1]Gtg>Ctg,gTg>gCg
BORA	305	0	6339.33	14.282	0.0003	[1]tCA>tAT,tTa>tCa
BORA	306	0	51.209	6.121	0.0212	[3]Tca>Nca[1]tTa>tCa
BORA	534	0	8.737	5.179	0.0344	[2]Gtg>Atg,gTg>gGg
BORA	608	0	10.351	4.826	0.0412	[2]aCa>aTa,Aca>Gca
COMMD7	3	1.225	607.448	6.223	0.0201	[1]ggC>ggT,GgC>TgG
COMMD7	4	1.212	136.843	8.394	0.0066	[1]cgC>cgG,CGc>GCc
COMMD7	5	0.825	987.934	14.375	0.0003	[1]cTg>cGg,ctG>ctA,CTG>GCC
COMMD7	6	0	40.148	7.789	0.009	[1]CAc>TGc
COMMD7	271	0	22.102	8.898	0.0051	[2]cGt>cAt,Ggt>Cgt[1]gGt>gAt
SPEN	717	0	14.019	4.667	0.0448	[1]gaC>gaG
SPEN	844	0	139.219	5.224	0.0336	[1]gaG>gaC
SPEN	892	0	149.716	5.363	0.0313	[1]Att>Gtt
SPEN	930	0	165.675	7.002	0.0135	[2]tTg>tCg
SPEN	953	0	13.549	5.275	0.0327	[1]gTa>gCa
SPEN	996	0	19.207	5.834	0.0246	[2]gCa>gTa[1]gTa>gCa,Gta>Tta
SPEN	1041	0	113.69	4.86	0.0405	[2]Atg>Gtg[1]aTg>aCg,Gtg>Atg
SPEN	1239	0	30.277	9.273	0.0043	[1]Ggc>Agc,Tgc>Ggc,tGc>tCc
SPEN	1787	0	162.081	6.327	0.0191	[1]Cct>Tct
SPEN	2056	0	15.663	5.616	0.0275	[3]Acc>Gcc
SPEN	2072	0	15.991	5.667	0.0267	[1]Tcc>Ccc
SPEN	2400	0	12.473	4.498	0.0489	[2]Agc>Ggc
SPEN	2419	3.48	70.485	4.925	0.0392	[2]ccG>ccA[1]ccA>ccG,Ccg>Gcg,CCg>GTg
SPEN	2469	0	12.968	4.789	0.042	[2]Att>Gtt[1]aTt>aCt
SPEN	2588	0	15.371	5.484	0.0294	[1]gTa>gGa
SPEN	2772	0	313.416	8.057	0.0079	[1]Ata>Gta,GtG>AtA
SPEN	3004	0	15.724	5.615	0.0275	[2]Gtg>Atg
SPEN	3067	0	496.384	6.994	0.0136	[1]gGc>gCc
SPEN	3364	0	231.742	6.717	0.0156	[2]tGc>tCc[1]Tcc>Gcc,tCc>tGc
SPEN	3366	0	69.609	8.159	0.0075	[2]cTc>cCc[1]cCc>cTc
SPEN	3438	0	15.582	5.376	0.0311	[2]Gct>Act
SPEN	3464	0	516.291	6.257	0.0198	[1]cAt>cTt,Ctt>Att
RGL1	16	0	115.22	5.267	0.0329	[1]aAa>aGa
SLC35E4	338	0	12.684	6.361	0.0187	[1]cGc>cAc,Cgc>Tgc
B3GNT8	159	0.302	226.228	4.564	0.0472	[1]gaA>gaG,gAa>gGa
B3GNT8	272	0	7.708	5.936	0.0233	[1]Ggc>Agc,gGc>gTc
B3GNT8	409	0.789	1242.89	8.582	0.006	[1]gGG>gCA,gGg>gCg,ggG>ggT,GGG>NCN,Ggg>Tg...
B3GNT8	419	3.008	2266.86	11.762	0.0012	[1]cTg>cCg,cTG>cCT,cTG>cGA,cTG>cGC,CTg>TG...
B3GNT8	420	0	115.414	9.391	0.004	[11]CGa>NNa[2]cAa>cGa,CAc>NNc,GgC>NgN[1...
PNMA8A	36	0	41.129	4.459	0.0499	[2]gCg>gTg[1]Gcg>Ccg
PNMA8A	44	0	103.67	5.019	0.0373	[1]Ggg>Agg
PNMA8A	111	0	42.406	4.974	0.0382	[1]Gaa>Aaa
PNMA8A	203	1.29	48.41	5.255	0.0331	[1]Gca>Aca,gcA>gcC,gcA>gcG,gCg>gTg
PNMA8A	275	0	58.688	11.44	0.0014	[1]GCt>ATt
PNMA8A	276	0	544.213	6.714	0.0156	[1]gAt>gTt,gGt>gAt
PNMA8A	291	0	12.512	8.71	0.0057	[1]aAa>aGa,Aaa>Gaa
PNMA8A	319	0.854	1963.6	23.892	0	[2]Cac>Gac,Cgt>Tgt[1]caC>caT,cAc>cCc,cAc...
PNMA8A	320	0	29.822	7.192	0.0123	[2]gAa>gCa[1]gAa>gGa,gAa>gTa,Gca>Aca,gCa...
PNMA8A	365	0	6.462	4.627	0.0457	[1]cCt>cAt,Cct>Tct
PNMA8A	413	0	66.659	8.143	0.0075	[1]cAg>cGg,Cgg>Ggg
PNMA8A	456	0	550.867	6.497	0.0175	[1]CAG>AGA,Gag>Cag
PNMA8A	457	0	18.175	8.269	0.0071	[1]GaA>AaC
PNMA8A	463	0	48.484	6.826	0.0148	[1]AgT>GgG,gAt>gTt,Ggt>Agt,GGt>CAt,gGt>gA...
SLC1A3	5	0	95.877	4.889	0.0399	[1]aGc>aAc
MAGI1	32	3.234	248.61	7.339	0.0114	[1]acG>acA,acG>acC,ACg>GGg
MAGI1	207	0	239.502	5.625	0.0273	[1]gCc>gTc
MAGI1	424	0	33.169	10.934	0.0018	[1]Tca>Aca,Tca>Cca
MAGI1	943	0	532.525	13.16	0.0006	[1]CAg>ATg
MAGI1	946	3.147	10000.000...	11.107	0.0017	[2]tcG>tcA[1]TCG>AGC,tcG>tcC
MAGI1	1314	0	151.353	5.301	0.0323	[1]Ccc>Tcc
TNFRSF21	62	0	352.685	5.34	0.0316	[1]gTg>gAg
TNFRSF21	233	0	15.411	5.684	0.0265	[1]cAc>cCc,cAc>cGc
C28H10orf99	70	0	9.92	5.605	0.0276	[2]Cca>Aca[1]aCa>aAa,cCa>cAa,Cca>Tca
ZC3H12B	11	0	20.403	5.172	0.0345	[2]Cca>Tca[1]cCa>cTa
ASB12	165	0	124.619	4.701	0.044	[1]Gaa>Aaa,gaA>gaC
ASB12	175	0	14.998	4.782	0.0422	[1]gGa>gAa
ASB12	254	0	18.704	4.781	0.0422	[1]Gct>Tct
ASB12	297	0	17.571	5.129	0.0353	[1]aCa>aGa
ASB12	346	0	14.156	4.721	0.0435	[1]aCa>aTa
ASB12	478	0	17.404	5.094	0.0359	[1]gGc>gTc
ASB12	487	0	15.873	4.573	0.047	[1]cCt>cTt
ASB12	555	0	196.466	5.807	0.0249	[2]GGg>NNg[1]Ggg>Tgg
ASB12	685	0	727.499	6.762	0.0153	[1]aCa>aTa,Ata>Cta,Gca>Aca
PI4KB	12	0	21.397	7.27	0.0118	[1]Gcc>Acc,gCc>gTc
WDR3	111	0	204.257	5.768	0.0254	[3]Atc>Gtc
WDR3	462	0	266.699	5.431	0.0302	[1]ttC>ttG
WDR3	644	0	11.076	4.918	0.0393	[1]Ccc>Tcc
WDR3	732	0	22.8	8.032	0.008	[1]gaC>gaG,gAc>gGc
WDR3	788	0	8133.88	19.621	0	[1]gAG>gTT
WDR3	794	0	423.873	5.599	0.0277	[1]aAc>aGc,aGc>aAc
WDR3	904	0	188.211	4.885	0.04	[1]Gat>Aat

## Sheet: Supplementary Data 8
Supplementary Data 8 The GO terms of convergent amino acid substitution genes among Camelus and Hippotraginae
#Term	Database	ID	Input number	Background number	P-Value	Corrected P-Value	Input
cholesterol biosynthetic process	Gene Ontology	GO:0006695	3	40	0.000656602	0.0293328	MVK|NPC1L1|INSIG1
cardiac muscle cell proliferation	Gene Ontology	GO:0060038	2	14	0.00177969	0.051942	TGFBR3|ARID2
sodium ion transport	Gene Ontology	GO:0006814	3	77	0.00393121	0.0785322	ATP1A4|SLC17A8|SLC5A7
positive regulation of calcium ion transport	Gene Ontology	GO:0051928	2	27	0.00582294	0.0936896	FFAR1|CRACR2A
regulation of lipid metabolic process	Gene Ontology	GO:0019216	3	92	0.00634535	0.0983137	RGL1|TNFRSF21|ABCB4

## Sheet: Supplementary Data 9
Supplementary Data 9 The GO terms of convergent amino acid substitution genes among control groups
#Term	Database	ID	Input number	Background number	P-Value	Corrected P-Value	Input
protein binding	Gene Ontology	GO:0005515	98	11779	2.05683e-16	2.7397e-13	TMOD4|NRCAM|SYMPK|IKBKE|CACNA1I|DNTT|MPP6|GSE1|TMEM59|CDH5|RNASEL|FMO3|AQP5|SCNN1A|CRTAC1|LPP|SSH1|TESK1|RBM46|DZIP1|APP|TERF2|SPO11|TAF5L|NUP205|ZBTB25|DTL|NOP2|KHDRBS2|POLR1C|EXOC3L2|NCKAP5L|FAM196A|PARPBP|UBE3C|C4BPB|HAUS1|HSBP1L1|TMEM187|GCC1|TRAF3IP3|MPDZ|C11orf1|RAB3GAP2|RECQL|DYNC1LI1|PYM1|REV1|BCAM|LRIG3|VASH1|SH3D19|GFM1|CABP5|CD276|FETUB|PCNT|SH2D1B|PSTPIP1|HFE|TMEM86A|TMEM86B|KRT81|TBC…
cytosol	Gene Ontology	GO:0005829	51	5095	4.1821e-10	2.78528e-07	KARS|IKBKE|AGK|APP|DTL|SH2D1B|SYMPK|MPP6|SPATS2|ARFGEF2|CIT|PSTPIP1|PATJ|BCL2L10|DNTT|ASMT|HKDC1|KRT81|TBC1D2|OPHN1|HAUS1|HSBP1L1|PLCH1|GCC1|METTL10|ACOT13|RNASEL|PYM1|FGD4|BRCA2|RAB3GAP2|PPP1R12B|LPP|PCNT|KRTAP13-2|SSH1|PRMT5|TESK1|TAX1BP1|EXOC6|PEX7|DZIP1|SH3D19|CABP5|OAZ3|ZNF438|PITPNM1|APAF1|AIFM3|ELP2|DYNC1LI1
plasma membrane	Gene Ontology	GO:0005886	42	4619	3.58796e-07	0.00013823	KARS|STAB1|CPM|DTL|NRCAM|SYMPK|SLCO1B3|SEMA4B|SLC5A8|LPP|PATJ|HFE|GPR33|CACNA1I|C4BPB|MPP6|SYT13|PLCH1|SCNN1A|TMEM59|CDH5|ENTPD6|AQP5|RAB3GAP2|STRA6|CA12|SCCPDH|APPL2|BCAM|DYNC1LI1|MUC19|SSH1|EXOC6|CAMKV|CYP24A1|LRIG3|SH3D19|APP|SLC17A3|ANPEP|ANTXRL|PSTPIP1
nucleoplasm	Gene Ontology	GO:0005654	36	3630	4.15107e-07	0.00013823	DTL|SYMPK|C11orf1|KHDRBS2|GON4L|IKBKE|HFE|DNTT|PARPBP|TBC1D2|MPP6|TAF4B|PPRC1|PPP1R12B|CDH5|ZNF438|ASH1L|BRCA2|NOP2|PRMT5|RECQL|MCM2|PYM1|REV1|TAF1A|CYP24A1|HIRA|DZIP1|SH3D19|SETX|OAZ3|TERF2|MAMLD1|SALL1|ELP2|ZBTB25
DNA binding	Gene Ontology	GO:0003677	18	1209	2.59167e-06	0.000690421	ZNF7|TAF1A|POLR1C|DNTT|HIRA|PARPBP|APP|APPL2|ASH1L|ZNF623|TAF4B|SPO11|RECQL|MCM2|SALL1|SETX|ZNF438|EEPD1
cytoplasm	Gene Ontology	GO:0005737	39	4624	6.5974e-06	0.00146462	AGK|DTL|IKBKE|SYMPK|RIPK4|CIT|PSTPIP1|TMEM86B|NCKAP5L|PARPBP|OPHN1|HSBP1L1|TAF4B|PLCH1|SCNN1A|METTL10|SETX|MPDZ|PYM1|FGD4|SPATS2|PPP1R12B|CYP2A13|TXLNB|PRMT5|RECQL|MCM2|SSH1|TESK1|VASH1|DZIP1|APP|OAZ3|SLC17A3|PITPNM1|ANPEP|SALL1|ELP2|ZBTB25
spermatogenesis	Gene Ontology	GO:0007283	9	404	4.99148e-05	0.00949808	BRCA2|BCL2L10|DZIP1|OAZ3|TAF4B|SPO11|SETX|TESK1|KIFC1
metal ion binding	Gene Ontology	GO:0046872	23	2298	6.13453e-05	0.010214	CIT|ZNF7|DNTT|ZNF623|ZNF516|RNASEL|FGD4|ASH1L|LPP|SALL1|MCM2|OMA1|ANTXRL|REV1|TRMT1L|TESK1|TAX1BP1|DZIP1|ZNF438|SPO11|AIFM3|POMT2|ZBTB25
nucleus	Gene Ontology	GO:0005634	39	5208	9.59114e-05	0.0141949	KARS|DTL|GPATCH1|PPRC1|KHDRBS2|ZNF516|GON4L|IKBKE|ZNF7|DNTT|UBE3C|MPP6|ZNF623|HSBP1L1|METTL10|ACOT13|SETX|ZNF438|APAF1|ASH1L|BRCA2|SCCPDH|LPP|APPL2|RECQL|MCM2|AIFM3|PRMT5|TRMT1L|TESK1|KIFC1|RBM46|HIRA|DZIP1|PRR12|OAZ3|TERF2|SALL1|TAF5L
ATP binding	Gene Ontology	GO:0005524	17	1463	0.000108317	0.0144278	KARS|TRIT1|AGK|TESK1|HKDC1|IKBKE|CAMKV|SPO11|RECQL|DYNC1LI1|CIT|RIPK4|KIFC1|SETX|RNASEL|APAF1|MCM2
bicellular tight junction	Gene Ontology	GO:0005923	5	122	0.000171797	0.020803	ASH1L|SYMPK|CDH5|MPDZ|PATJ
cytoskeleton	Gene Ontology	GO:0005856	8	406	0.000296218	0.0321026	TMOD4|WASF3|SYMPK|CIT|PPP1R12B|SSH1|PSTPIP1|FGD4
membrane	Gene Ontology	GO:0016020	20	2075	0.000313313	0.0321026	PITPNM1|HERPUD1|GGCX|AGK|BCL2L10|SCCPDH|MPP6|APPL2|RECQL|DYNC1LI1|ARFGEF2|CIT|RIPK4|EXOC6|PSTPIP1|KIFC1|CDH5|NUP205|TMEM86B|PCNT
uterus morphogenesis	Gene Ontology	GO:0061038	2	6	0.000445901	0.0424243	STRA6|ASH1L

[truncated: 15 more sheets: Supplementary Data 10, Supplementary Data 11, Supplementary Data 12, Supplementary Data 13, Supplementary Data 14, Supplementary Data 15, Supplementary Data 16, Supplementary Data 17, Supplementary Data 18, Supplementary Data 19, Supplementary Data 20, Supplementary Data 21, Supplementary Data 22, Supplementary Data 23, Supplementary Data 24]
